# Supplementary material for: A Splice-Variant Imbalance of Reticulon-like Protein 16 (RTNLB16) Disrupts Growth and Decreases Sensitivity to ABA and Dark-Induced Senescence in Arabidopsis
Source: Plants (Basel). 2026 Jun 30;15(13):2022. doi: 10.3390/plants15132022 (PMC13364490; doi:10.3390/plants15132022)
Supplement: Supplementary file 1 [file plants-15-02022-s001.zip]

Archive with 2 entries (2 files):
- Supplementary tables -Go analysis of biological processes.xlsx
- Supplementaty Figures RTLNB16 paper.pdf
