# Supplementary material for: A Splice-Variant Imbalance of Reticulon-like Protein 16 (RTNLB16) Disrupts Growth and Decreases Sensitivity to ABA and Dark-Induced Senescence in Arabidopsis
Source: Plants (Basel). 2026 Jun 30;15(13):2022. doi: 10.3390/plants15132022 (PMC13364490; doi:10.3390/plants15132022)
Supplement: Supplementary file 1 [file plants-15-02022-s001.zip › Supplementary tables -Go analysis of biological processes.xlsx]

## Sheet: Table1-Primers list
Primer name	Target gene	Purpose	Sequence	Products and sizes	Relevant Figure
P1 (For)	RTNLB16	sq-PCR	5' ATGCATGTGAAAGCCAATTC 3'	I1-5=320 bp, I7=170bp	Fig. 1E
P2 (Rev)	RTNLB16	sq-PCR	5' CACCACCCATGAACTGATGA 3'
P3 (For)	RTNLB16	sq-PCR	5' ATCGCTGTCATTCTCCCATC 3'	I1= 876 bp, I2= 773 bp, I3=1113 bp, I4=777bp, I5=842 bp, I6=677 bp, I7=641 bp, gDNA=1490 bp	Fig. 1F
P4 (Rev)	RTNLB16	sq-PCR	5' TGTAGTGGTGAGACAACCGC 3'
P5 (For)	RTNLB16	sq-PCR	5' GCTAACCCATTCAGAAACTCACG 3'	I1=266 bp, gDNA=443 bp	Fig.1F
P4 (Rev)	RTNLB16	sq-PCR	5' TGTAGTGGTGAGACAACCGC 3'
B16.1-6_CDS-F	RTNLB16	sq-PCR	5' ATGGATAGTTTAAGTGATAT 3'	I1= 780bp, I2=677bp, I3=1017	Fig. 6B, Fig. S8
B16.1-6_CDS-R	RTNLB16	sq-PCR	5' TGAATCTTTATCCTTGGATA 3'	I4=680, I5=747, I6=581, gDNA=1393bp
RTNLB16qRT_For	RTNLB16	qRT-PCR	5' GGAGGAGGCGACATCTTTCT 3'	I1-7=142	Fig.1G
RTNLB16qRT_Rev	RTNLB16	qRT-PCR	5' CCGGGCATGAACGAATGATA 3'
MSD1_F	MSD	qRT-PCR	5' CGATTCGTTGTGTAGCGAGTAG 3'		Fig.1G
MSD1_R	MSD	qRT-PCR	5' GATGCTTCTGGTGATGAATCTG 3'
ACT2_F	Actin-2		GTCGTACAACCGGTATTGTGCTG		Fig.1G
ACT2_R	Actin-2		CCTCTCTCTGTAAGGATCTTCATGAG
			TGGAAGAAATGAAGGAGGA
			GCAACCCGGAAAACTCGAA
Salk_122275 LP	At3g10915/at3g10920	Genotyping	5' CGATCCTCCTTCATTTCTTCC 3'
Salk_122275 RP	At3g10915/at3g10920	Genotyping	5' TGATCTCAAGACCCAGCAAAC 3'
SALK_020022	At3g10915		5' AAGCCACAGACAAATCACCAC 3'
SALK_020022	At3g10915		5' TTCCTCCTTGATAATCCACCC 3'
Cloning For	RTNLB16	Cloning	5' GGGGACAAGTTTGTACAAAAAAGCAGGCTTAATGGATAGTTTAAGTGATAT 3'			Red - The RTNBL16-specific sequences
Cloning Rev	RTNLB16	Cloning	5' GGGGACCACTTTGTACAAGAAAGCTGGGTATGAATCTTTATCCTTGGATA 3'			Grey - Gateway attB squences

## Sheet: Table S2-CLL exclusive (GO BP)
Table S2:GO biological Processes enrichment for CLL-exclusive DEGs.
The blue-highlighted GO-terms are the FDR-significant represented in Figure 7C
Category	Term	Count	%	PValue	Genes	List Total	Pop Hits	Pop Total	Fold Enrichment	Bonferroni	Benjamini	FDR
GOTERM_BP_DIRECT	GO:0042742~defense response to bacterium	50	14.3678	7.06194e-14	AT1G08050, AT4G05018, AT3G03020, AT5G01900, AT4G23160, AT4G22070, AT3G52430, AT1G74710, AT1G13520, AT5G46050, AT3G45730, AT3G45330, AT3G52710, AT2G28940, AT1G80840, AT5G37490, AT1G06620, AT1G66700, AT2G04070, AT5G52740, AT5G67300, AT5G62770, AT2G17120, AT1G51860, AT1G21310, AT4G39030, AT3G29250, AT5G43910, AT1G56150, AT5G40690, AT1G70690, AT1G77640, AT4G12720, AT2G23150, AT2G02010, AT3G16510, AT3…	314	1086	23426	3.43486	4.22955e-11	4.2301e-11	4.16655e-11
GOTERM_BP_DIRECT	GO:0009751~response to salicylic acid	25	7.18391	3.22399e-12	AT1G08050, AT1G15520, AT5G40690, AT3G52430, AT3G51440, AT1G13520, AT5G46050, AT1G80840, AT3G16510, AT1G79680, AT5G18470, AT1G66700, AT2G04070, AT5G52740, AT1G12160, AT4G21850, AT5G67300, AT5G62770, AT2G17120, AT4G34480, AT3G07580, AT1G21310, AT4G39030, AT3G29250, AT3G61190	314	302	23426	6.17592	1.93116e-09	9.65586e-10	9.51078e-10
GOTERM_BP_DIRECT	GO:0006979~response to oxidative stress	30	8.62069	1.46278e-09	AT1G56150, AT5G40690, AT3G26820, AT1G13520, AT1G73120, AT1G77640, AT4G35060, AT1G78410, AT5G39610, AT5G38200, AT4G12720, AT3G16510, AT5G22545, AT3G63380, AT4G21926, AT1G75280, AT3G12830, AT5G19880, AT4G21850, AT1G66880, AT5G62770, AT2G44240, AT1G69790, AT5G59530, AT1G27330, AT4G21830, AT1G05340, AT1G21310, AT2G29500, AT3G29250	314	583	23426	3.83903	8.76204e-07	2.92068e-07	2.8768e-07
GOTERM_BP_DIRECT	GO:0050832~defense response to fungus	45	12.931	2.83402e-09	AT1G08050, AT1G13540, AT4G05018, AT5G49700, AT1G56150, AT2G14620, AT4G22070, AT5G40690, AT3G26820, AT4G14746, AT1G74710, AT1G13520, AT5G38200, AT3G45330, AT3G52710, AT2G02010, AT1G80840, AT3G11820, AT3G63380, AT5G37490, AT3G12830, AT1G06620, AT5G18470, AT5G19880, AT2G04070, AT5G52740, AT5G20790, AT5G17760, AT3G26830, AT4G21850, AT1G66880, AT5G64750, AT5G67300, AT5G62770, AT5G26170, AT2G17120, AT1…	314	1233	23426	2.72281	1.69758e-06	4.24395e-07	4.18019e-07
GOTERM_BP_DIRECT	GO:0031347~regulation of defense response	29	8.33333	4.61896e-08	AT1G08050, AT4G05018, AT5G40690, AT1G13520, AT5G38200, AT5G12890, AT4G32870, AT3G52710, AT2G28940, AT1G80840, AT3G16510, AT5G22545, AT5G37490, AT5G18470, AT4G23470, AT2G04070, AT5G52740, AT4G21850, AT1G66880, AT5G62770, AT1G17430, AT2G17120, AT1G69790, AT5G37540, AT3G07580, AT1G05340, AT3G29250, AT3G50800, AT5G43910	314	641	23426	3.37527	2.76672e-05	5.53352e-06	5.45038e-06
GOTERM_BP_DIRECT	GO:0009737~response to abscisic acid	37	10.6322	1.53208e-07	AT1G13540, AT5G49700, AT1G15520, AT3G03020, AT4G22070, AT3G09960, AT2G17710, AT1G29395, AT5G67310, AT1G13520, AT3G57480, AT5G46050, AT1G32940, AT4G25000, AT5G39610, AT5G12890, AT1G47510, AT1G08800, AT3G16510, AT5G22545, AT3G11820, AT5G18470, AT1G59950, AT5G20790, AT5G17760, AT3G28210, AT3G26830, AT1G66880, AT5G64750, AT5G67300, AT5G62770, AT1G69790, AT5G59530, AT1G75750, AT5G58940, AT3G11150, AT5…	314	1031	23426	2.67739	9.17674e-05	1.52953e-05	1.50655e-05
GOTERM_BP_DIRECT	GO:0014070~response to organic cyclic compound	15	4.31034	0.000239001	AT4G05018, AT5G19880, AT4G23470, AT2G14620, AT5G17760, AT4G21850, AT4G02130, AT1G51860, AT1G05340, AT3G52710, AT3G16510, AT3G50800, AT5G43910, AT3G63380, AT3G12830	314	344	23426	3.25313	0.133401	0.0204516	0.0201443
GOTERM_BP_DIRECT	GO:0009753~response to jasmonic acid	19	5.45977	0.00036975	AT1G15520, AT3G03020, AT1G12160, AT5G17760, AT3G51440, AT1G66880, AT5G67300, AT1G13520, AT5G46050, AT1G69790, AT1G07900, AT1G52000, AT4G35060, AT5G38200, AT5G12890, AT3G60010, AT1G05340, AT1G47510, AT5G43910	314	538	23426	2.63475	0.198701	0.027685	0.027269
GOTERM_BP_DIRECT	GO:0009617~response to bacterium	14	4.02299	0.000443255	AT1G66700, AT5G49700, AT3G52430, AT5G44585, AT3G26830, AT3G26820, AT1G74710, AT5G67310, AT1G13520, AT5G38200, AT2G23150, AT3G11640, AT1G79680, AT4G17660	314	323	23426	3.23366	0.23323	0.0295011	0.0290578
GOTERM_BP_DIRECT	GO:0030968~endoplasmic reticulum unfolded protein response	5	1.43678	0.000836891	AT2G02810, AT1G27330, AT1G14360, AT5G64510, AT1G42990	314	32	23426	11.657	0.394383	0.0455725	0.0448878
GOTERM_BP_DIRECT	GO:0031348~negative regulation of defense response	5	1.43678	0.000836891	AT3G52430, AT4G39030, AT1G74710, AT3G11820, AT3G61190	314	32	23426	11.657	0.394383	0.0455725	0.0448878
GOTERM_BP_DIRECT	GO:0009611~response to wounding	25	7.18391	0.00125268	AT1G08050, AT1G56150, AT5G40690, AT5G14780, AT3G51440, AT5G47240, AT1G13520, AT5G46050, AT1G52000, AT4G35060, AT1G80840, AT3G16510, AT5G22545, AT3G63380, AT3G12830, AT1G06620, AT5G18470, AT5G17760, AT5G44585, AT1G55210, AT4G21850, AT1G66880, AT1G69790, AT1G21310, AT3G61190	314	909	23426	2.05185	0.528023	0.0625296	0.0615901
GOTERM_BP_DIRECT	GO:0009627~systemic acquired resistance	7	2.01149	0.00363612	AT5G18470, AT5G52810, AT3G52430, AT1G66880, AT1G21310, AT1G74710, AT1G13520	314	110	23426	4.7476	0.887185	0.167541	0.165024
GOTERM_BP_DIRECT	GO:0002237~response to molecule of bacterial origin	8	2.29885	0.00458823	AT5G18470, AT5G17760, AT1G05340, AT4G21850, AT1G66880, AT5G62770, AT1G80840, AT2G17120	314	153	23426	3.90092	0.93637	0.184265	0.181496
GOTERM_BP_DIRECT	GO:0006970~response to osmotic stress	14	4.02299	0.00461431	AT1G08050, AT5G18470, AT5G49700, AT5G40690, AT1G59950, AT1G66880, AT5G64750, AT1G13520, AT4G35060, AT5G37540, AT1G05340, AT5G45800, AT2G43850, AT3G12830	314	421	23426	2.48093	0.937361	0.184265	0.181496
GOTERM_BP_DIRECT	GO:0042435~indole-containing compound biosynthetic process	5	1.43678	0.0079943	AT1G52000, AT4G35060, AT3G26820, AT5G40720, AT1G06620	314	59	23426	6.32247	0.991834	0.299287	0.29479
GOTERM_BP_DIRECT	GO:0009408~response to heat	11	3.16092	0.00863082	AT1G15520, AT4G34480, AT3G08970, AT5G38200, AT5G17760, AT5G52640, AT5G67300, AT2G29500, AT4G29520, AT3G23510, AT3G61190	314	307	23426	2.67315	0.994441	0.30411	0.29954
GOTERM_BP_DIRECT	GO:0006749~glutathione metabolic process	5	1.43678	0.0117758	AT2G29470, AT1G78340, AT5G02780, AT1G74590, AT5G62480	314	66	23426	5.6519	0.999171	0.37998	0.374271
GOTERM_BP_DIRECT	GO:0009414~response to water deprivation	27	7.75862	0.0120528	AT5G49700, AT1G15520, AT3G09960, AT4G02280, AT5G67310, AT5G47120, AT1G13520, AT3G58150, AT1G32940, AT4G35060, AT3G52710, AT3G16510, AT3G12830, AT1G06620, AT1G62045, AT5G18470, AT1G59950, AT5G20790, AT3G26830, AT5G67300, AT5G62770, AT1G69790, AT1G07900, AT5G37540, AT3G11150, AT1G05340, AT3G50800	314	1212	23426	1.66199	0.999299	0.37998	0.374271
GOTERM_BP_DIRECT	GO:0009620~response to fungus	10	2.87356	0.0143064	AT4G06746, AT1G56150, AT1G69790, AT1G07900, AT3G25780, AT3G51440, AT2G28940, AT5G40720, AT1G79680, AT3G11820	314	283	23426	2.63622	0.999822	0.428478	0.42204
GOTERM_BP_DIRECT	GO:0010150~leaf senescence	10	2.87356	0.0152286	AT5G18470, AT5G37600, AT5G49700, AT1G01680, AT5G40690, AT5G39610, AT3G52430, AT1G66880, AT1G02470, AT3G63380	314	286	23426	2.60857	0.999898	0.431515	0.425032
GOTERM_BP_DIRECT	GO:0071310~cellular response to organic substance	8	2.29885	0.0158486	AT4G05018, AT5G18470, AT1G69790, AT1G01680, AT3G62780, AT5G62770, AT2G02010, AT5G40720	314	194	23426	3.0765	0.99993	0.431515	0.425032
GOTERM_BP_DIRECT	GO:0009625~response to insect	4	1.14943	0.0184718	AT3G52430, AT5G44585, AT5G45800, AT3G26830	314	42	23426	7.10525	0.999986	0.481069	0.473841
GOTERM_BP_DIRECT	GO:0090558~plant epidermis development	10	2.87356	0.0229004	AT5G40690, AT5G37540, AT2G01540, AT2G48030, AT4G21850, AT1G21310, AT2G20930, AT1G17430, AT3G29250, AT4G02130	314	307	23426	2.43013	0.999999	0.562751	0.554296
GOTERM_BP_DIRECT	GO:0009407~toxin catabolic process	4	1.14943	0.0234952	AT2G29470, AT1G78340, AT1G74590, AT5G62480	314	46	23426	6.4874	0.999999	0.562751	0.554296
GOTERM_BP_DIRECT	GO:0010035~response to inorganic substance	14	4.02299	0.0244266	AT4G22070, AT5G17760, AT4G21850, AT1G66880, AT3G26820, AT5G59530, AT1G01680, AT5G12890, AT3G07580, AT4G32870, AT1G21310, AT2G02010, AT5G43910, AT5G37490	314	523	23426	1.99708	1	0.562751	0.554296
GOTERM_BP_DIRECT	GO:0010015~root morphogenesis	11	3.16092	0.0295393	AT4G23470, AT1G51860, AT5G40690, AT2G25520, AT5G40230, AT2G48030, AT4G21850, AT1G21310, AT1G17430, AT3G29250, AT4G02130	314	374	23426	2.19427	1	0.63237	0.622868
GOTERM_BP_DIRECT	GO:0098542~defense response to other organism	16	4.5977	0.0295598	AT4G23470, AT1G56150, AT4G22070, AT4G21850, AT5G59530, AT1G07900, AT1G20350, AT4G35060, AT5G12890, AT2G01540, AT5G02220, AT3G11640, AT3G16510, AT5G22545, AT5G40720, AT4G17660	314	651	23426	1.83361	1	0.63237	0.622868
GOTERM_BP_DIRECT	GO:0006952~defense response	18	5.17241	0.0343325	AT4G23470, AT4G01610, AT5G40780, AT3G26830, AT1G62380, AT3G57270, AT2G17120, AT1G69790, AT1G51860, AT3G62780, AT4G39030, AT3G16510, AT3G11820, AT3G16720, AT1G79680, AT5G51060, AT3G61190, AT4G17660	314	782	23426	1.71725	1	0.675734	0.665581
GOTERM_BP_DIRECT	GO:1901701~cellular response to oxygen-containing compound	13	3.73563	0.0343458	AT4G05018, AT1G08050, AT3G03020, AT5G62770, AT5G67310, AT2G17120, AT1G69790, AT1G01680, AT5G12890, AT2G48030, AT3G52710, AT3G16510, AT3G63380	314	494	23426	1.96329	1	0.675734	0.665581
GOTERM_BP_DIRECT	GO:0008643~carbohydrate transport	5	1.43678	0.0349712	AT2G02810, AT2G25520, AT1G14360, AT5G19980, AT5G50800	314	92	23426	4.05462	1	0.675734	0.665581
GOTERM_BP_DIRECT	GO:0051707~response to other organism	3	0.862069	0.0404826	AT1G70690, AT3G52430, AT3G53160	314	24	23426	9.32564	1	0.757783	0.746397
GOTERM_BP_DIRECT	GO:0080027~response to herbivore	3	0.862069	0.0436228	AT1G66700, AT3G17690, AT5G44585	314	25	23426	8.95261	1	0.79182	0.779923
GOTERM_BP_DIRECT	GO:0071456~cellular response to hypoxia	8	2.29885	0.0455304	AT3G46080, AT4G27280, AT2G22500, AT5G20790, AT4G12720, AT3G02040, AT1G26380, AT1G66880	314	243	23426	2.45613	1	0.801811	0.789764
GOTERM_BP_DIRECT	GO:1901617~organic hydroxy compound biosynthetic process	3	0.862069	0.0468504	AT1G08050, AT1G55210, AT2G48030	314	26	23426	8.60828	1	0.801811	0.789764
GOTERM_BP_DIRECT	GO:0070212~protein poly-ADP-ribosylation	2	0.574713	0.0523866	AT4G12720, AT4G02390	314	4	23426	37.3025	1	0.865309	0.852308
GOTERM_BP_DIRECT	GO:0006468~protein phosphorylation	19	5.45977	0.0534498	AT4G23470, AT4G04510, AT4G23160, AT1G66880, AT2G33580, AT3G20860, AT1G49160, AT1G51850, AT1G51620, AT1G69790, AT1G51860, AT3G13065, AT3G45330, AT5G58940, AT2G28940, AT2G43850, AT5G38250, AT1G79680, AT4G17660	314	887	23426	1.59808	1	0.865309	0.852308
GOTERM_BP_DIRECT	GO:2000280~regulation of root development	4	1.14943	0.0563092	AT1G66700, AT5G26700, AT5G44585, AT4G37290	314	65	23426	4.59108	1	0.887611	0.874274
GOTERM_BP_DIRECT	GO:0006457~protein folding	6	1.72414	0.062651	AT3G54960, AT5G55200, AT1G77510, AT5G52640, AT3G62600, AT2G29500	314	159	23426	2.81529	1	0.943898	0.929716
GOTERM_BP_DIRECT	GO:0015692~lead ion transport	2	0.574713	0.06505	AT1G15520, AT2G23150	314	5	23426	29.842	1	0.943898	0.929716
GOTERM_BP_DIRECT	GO:0009415~response to water	5	1.43678	0.0651509	AT1G08050, AT5G40690, AT5G22545, AT5G09930, AT3G63380	314	113	23426	3.30111	1	0.943898	0.929716
GOTERM_BP_DIRECT	GO:0016310~phosphorylation	8	2.29885	0.0661832	AT1G51620, AT1G69790, AT1G51860, AT3G13065, AT2G28940, AT5G38250, AT5G43910, AT4G17660	314	265	23426	2.25223	1	0.943898	0.929716
GOTERM_BP_DIRECT	GO:0043412~macromolecule modification	9	2.58621	0.0717672	AT5G19300, AT5G38200, AT1G13160, AT3G06160, AT1G51380, AT3G21540, AT1G44740, AT5G66540, AT3G10530	314	325	23426	2.06599	1	0.999734	0.984712
GOTERM_BP_DIRECT	GO:0071695~anatomical structure maturation	5	1.43678	0.0850049	AT2G48030, AT1G21310, AT1G17430, AT3G24630, AT4G02130	314	124	23426	3.00827	1	1	0.986622
GOTERM_BP_DIRECT	GO:1900367~positive regulation of defense response to insect	2	0.574713	0.089873	AT4G39830, AT3G52430	314	7	23426	21.3157	1	1	0.986622
GOTERM_BP_DIRECT	GO:0072334~UDP-galactose transmembrane transport	2	0.574713	0.089873	AT2G02810, AT1G14360	314	7	23426	21.3157	1	1	0.986622
GOTERM_BP_DIRECT	GO:0009651~response to salt stress	14	4.02299	0.095523	AT5G62770, AT5G67300, AT5G14640, AT5G67310, AT3G57480, AT1G07900, AT5G39610, AT5G02020, AT3G48850, AT5G58940, AT4G12720, AT1G47510, AT2G29500, AT3G16510	314	647	23426	1.61433	1	1	0.986622

## Sheet: Table S3-16 8-CLL Common (GO BP
Table S3. GO biological Processes enrichment for 16:8 and CLL-common DEGs.
The blue-highlighted GO-terms are the FDR-significant represented in Figure 7D
Category	Term	Count	%	PValue	Genes	List Total	Pop Hits	Pop Total	Fold Enrichment	Bonferroni	Benjamini	FDR	FDR(-Log10)
GOTERM_BP_DIRECT	GO:0009751~response to salicylic acid	52	8.40065	3.98773e-28	AT4G21380, AT1G65486, AT3G51340, AT1G65483, AT2G01300, AT1G51790, AT2G03760, AT3G07195, AT2G04495, AT4G23130, AT4G23170, AT5G24530, AT1G65490, AT3G25600, AT5G57550, AT4G11000, AT5G06320, AT5G13330, AT4G23810, AT5G44568, AT2G29420, AT4G27740, AT1G65500, AT1G56550, AT5G52750, AT4G10500, AT2G14560, AT5G54610, AT5G22380, AT4G03450, AT4G23220, AT2G04515, AT5G08790, AT3G44860, AT4G00700, AT5G42830, AT5…	571	302	23426	7.06413	2.93497e-25	2.93497e-25	2.71166e-25	24.5668
GOTERM_BP_DIRECT	GO:0042742~defense response to bacterium	84	13.5703	9.54986e-21	AT4G23240, AT2G13810, AT4G21380, AT1G08450, AT5G42530, AT1G65483, AT1G71520, AT4G23200, AT4G23320, AT4G14365, AT2G01300, AT5G13320, AT1G51790, AT3G07195, AT2G04495, AT5G18270, AT5G59680, AT4G23130, AT3G26210, AT5G24530, AT2G33710, AT3G25882, AT5G14730, AT3G25600, AT5G57550, AT4G11000, AT5G06320, AT5G65600, AT4G23810, AT5G44568, AT4G23140, AT1G73805, AT2G04080, AT5G46710, AT2G34655, AT5G52750, AT5…	571	1086	23426	3.1733	7.02869e-18	3.51435e-18	3.24695e-18	17.4885
GOTERM_BP_DIRECT	GO:0009611~response to wounding	67	10.8239	2.03803e-15	AT4G23680, AT4G21380, AT3G25250, AT1G80120, AT5G42650, AT4G23600, AT4G14365, AT1G50740, AT2G01300, AT4G18440, AT3G07195, AT1G76690, AT2G27690, AT2G24100, AT1G09932, AT1G65845, AT1G66100, AT5G22390, AT3G25882, AT2G36380, AT4G12735, AT3G25600, AT4G01480, AT4G11000, AT2G24850, AT1G24145, AT5G06320, AT5G13210, AT5G44568, AT1G01720, AT5G55050, AT3G29035, AT2G04080, AT5G46710, AT5G52750, AT3G57460, AT1…	571	909	23426	3.02394	1.47082e-12	4.99997e-13	4.61953e-13	12.3354
GOTERM_BP_DIRECT	GO:0031347~regulation of defense response	54	8.72375	8.35793e-15	AT4G21380, AT3G01080, AT3G51340, AT1G71520, AT1G34420, AT4G14365, AT2G20142, AT2G01300, AT1G51790, AT3G07195, AT2G04495, AT2G24100, AT5G18270, AT3G26210, AT2G33710, AT3G25882, AT2G36380, AT3G25600, AT5G57550, AT2G43590, AT4G11000, AT1G24145, AT4G23810, AT4G14390, AT5G52750, AT3G57460, AT1G67000, AT5G22380, AT4G03450, AT4G23220, AT2G39420, AT3G61280, AT2G04515, AT4G00700, AT5G42830, AT5G60900, AT2…	571	641	23426	3.45619	6.12843e-12	1.53786e-12	1.42085e-12	11.8475
GOTERM_BP_DIRECT	GO:0009627~systemic acquired resistance	23	3.71567	2.17929e-14	AT2G13810, AT4G23170, AT2G14610, AT5G52750, AT1G58225, AT1G65483, AT3G25882, AT4G23220, AT2G18660, AT3G57260, AT2G43570, AT4G14365, AT5G55460, AT4G11000, AT2G04515, AT5G10760, AT5G03350, AT1G75040, AT3G07195, AT2G04495, AT5G05960, AT5G60900, AT2G27660	571	110	23426	8.57822	1.60156e-11	3.20792e-12	2.96384e-12	11.5281
GOTERM_BP_DIRECT	GO:0002237~response to molecule of bacterial origin	25	4.03877	4.01717e-13	AT4G21380, AT5G52750, AT3G05360, AT5G22380, AT4G03450, AT4G23220, AT4G14365, AT2G04515, AT1G21240, AT1G51790, AT3G07195, AT1G08320, AT2G04495, AT5G42830, AT5G60900, AT2G46430, AT3G26210, AT5G42440, AT1G58225, AT2G32680, AT4G11000, AT2G43590, AT4G26070, AT5G52760, AT1G07000	571	153	23426	6.70364	2.95636e-10	4.92773e-11	4.55279e-11	10.3417
GOTERM_BP_DIRECT	GO:1901701~cellular response to oxygen-containing compound	43	6.94669	2.34143e-12	AT4G21380, AT5G42530, AT4G00300, AT3G22560, AT1G67000, AT1G71520, AT1G34420, AT5G44050, AT4G23220, AT3G57380, AT3G14690, AT3G61280, AT3G22800, AT1G50740, AT2G04515, AT2G24600, AT3G07195, AT4G16680, AT2G46430, AT5G52390, AT1G13750, AT5G16170, AT5G43450, AT5G42440, AT2G40600, AT3G25882, AT4G12735, AT5G26690, AT3G56080, AT3G25600, AT2G39310, AT5G57550, AT1G74440, AT4G11000, AT5G08240, AT2G43590, AT4…	571	494	23426	3.57111	1.72331e-09	2.46185e-10	2.27453e-10	9.64311
GOTERM_BP_DIRECT	GO:0010150~leaf senescence	31	5.00808	2.12007e-11	AT3G29035, AT2G13810, AT3G25010, AT4G10500, AT1G65483, AT2G13790, AT1G71520, AT1G34420, AT3G57380, AT4G14365, AT2G41380, AT5G08790, AT1G21240, AT3G11340, AT4G00700, AT1G02220, AT5G18270, AT3G26210, AT5G24530, AT5G17860, AT5G24110, AT5G64230, AT3G25882, AT4G12735, AT2G37750, AT2G43570, AT1G17020, AT4G23810, AT1G09500, AT1G54570, AT1G76680	571	286	23426	4.4469	1.56037e-08	1.94153e-09	1.79381e-09	8.74622
GOTERM_BP_DIRECT	GO:0002239~response to oomycetes	12	1.93861	2.37415e-11	AT4G11890, AT5G60950, AT4G38540, AT3G16530, AT5G24530, AT3G01290, AT2G39210, AT4G10500, AT1G02360, AT3G11340, AT4G01700, AT4G04570	571	28	23426	17.5827	1.74738e-08	1.94153e-09	1.79381e-09	8.74622
GOTERM_BP_DIRECT	GO:0010035~response to inorganic substance	42	6.78514	5.47714e-11	AT4G23680, AT1G80120, AT3G51340, AT5G52750, AT3G57460, AT1G67000, AT4G23220, AT4G14365, AT3G14690, AT3G61280, AT3G22800, AT5G57123, AT1G21240, AT2G44290, AT1G51790, AT3G07195, AT2G04495, AT5G42830, AT1G65845, AT2G05380, AT1G13750, AT2G38500, AT1G14880, AT5G42440, AT1G64065, AT1G66100, AT2G33710, AT1G58225, AT5G22390, AT3G25882, AT4G04570, AT1G02850, AT1G72240, AT4G11000, AT5G08240, AT2G43590, AT2…	571	523	23426	3.29465	4.03118e-08	3.55044e-09	3.2803e-09	8.48409
GOTERM_BP_DIRECT	GO:0071456~cellular response to hypoxia	28	4.52342	5.76137e-11	AT3G46090, AT3G25250, AT2G13790, AT5G63790, AT1G72910, AT2G47520, AT1G50740, AT5G13320, AT1G25560, AT1G02360, AT1G77120, AT4G34131, AT1G14200, AT5G19240, AT5G24530, AT1G68840, AT2G36800, AT1G65490, AT4G27450, AT1G76600, AT2G46400, AT2G41090, AT5G06320, AT1G76680, AT5G05410, AT1G01720, AT1G26800, AT1G07400	571	243	23426	4.72731	4.24037e-08	3.55044e-09	3.2803e-09	8.48409
GOTERM_BP_DIRECT	GO:0009768~photosynthesis, light harvesting in photosystem I	11	1.77706	5.78876e-11	AT3G08940, AT2G34430, AT3G27690, AT4G10340, AT2G05070, AT3G54890, AT2G05100, AT3G47470, AT1G15820, AT1G29910, AT5G54270	571	23	23426	19.6213	4.26053e-08	3.55044e-09	3.2803e-09	8.48409
GOTERM_BP_DIRECT	GO:0050832~defense response to fungus	70	11.3086	9.802e-11	AT4G21380, AT5G42650, AT3G05360, AT1G65483, AT1G71520, AT1G34420, AT4G14365, AT2G01300, AT1G51790, AT3G07195, AT2G04495, AT4G16260, AT2G24100, AT1G02220, AT5G18270, AT3G26210, AT2G33710, AT3G25882, AT3G25600, AT4G08870, AT5G57550, AT2G43590, AT4G11000, AT1G24140, AT1G45145, AT3G13437, AT5G55050, AT3G50470, AT4G25200, AT4G27740, AT1G56550, AT5G52750, AT2G14560, AT5G22380, AT5G44050, AT4G03450, AT4…	571	1233	23426	2.32915	7.21427e-08	5.54944e-09	5.1272e-09	8.29012
GOTERM_BP_DIRECT	GO:0009414~response to water deprivation	68	10.9855	3.08038e-10	AT4G21380, AT1G65486, AT1G58430, AT1G34420, AT5G60680, AT2G20142, AT4G11890, AT1G50740, AT2G01300, AT5G65730, AT2G24100, AT5G58670, AT1G02220, AT5G18270, AT5G19140, AT3G26210, AT2G14610, AT5G64230, AT4G12735, AT3G56080, AT2G37750, AT3G25600, AT1G24145, AT5G13210, AT4G39955, AT1G01480, AT5G13330, AT1G70440, AT4G19200, AT4G18990, AT3G13437, AT3G09940, AT2G36950, AT1G65500, AT5G46710, AT3G22560, AT5…	571	1212	23426	2.3018	2.26716e-07	1.6194e-08	1.49618e-08	7.82502
GOTERM_BP_DIRECT	GO:0009737~response to abscisic acid	60	9.69305	1.0981e-09	AT4G24130, AT2G34355, AT4G23600, AT1G71520, AT1G34420, AT2G20142, AT4G11890, AT1G50740, AT1G54100, AT5G37770, AT5G58670, AT1G02220, AT5G18270, AT5G54270, AT1G10340, AT2G04190, AT3G26210, AT5G22390, AT5G64230, AT4G12735, AT3G25600, AT2G32020, AT1G24145, AT1G49500, AT4G39955, AT5G13330, AT3G14680, AT1G70440, AT4G18990, AT3G44190, AT5G46230, AT5G46710, AT5G26340, AT5G44050, AT4G23220, AT3G57380, AT2…	571	1031	23426	2.38756	8.08202e-07	5.38801e-08	4.97806e-08	7.30294
GOTERM_BP_DIRECT	GO:0009765~photosynthesis, light harvesting	10	1.61551	1.69297e-09	AT2G34430, AT3G27690, AT4G10340, AT2G05070, AT3G54890, AT2G05100, AT3G47470, AT1G15820, AT1G29910, AT5G54270	571	23	23426	17.8375	1.24602e-06	7.78764e-08	7.19511e-08	7.14296
GOTERM_BP_DIRECT	GO:0007165~signal transduction	51	8.2391	1.2436e-08	AT5G45000, AT3G10910, AT2G34355, AT3G25010, AT3G05360, AT1G72930, AT3G23110, AT1G71520, AT1G71400, AT1G33610, AT1G17600, AT2G20142, AT1G51790, AT5G51440, AT1G51270, AT1G69720, AT2G24100, AT5G18270, AT3G04000, AT1G10340, AT3G26210, AT2G40600, AT3G25882, AT2G36380, AT2G17880, AT1G74440, AT4G11000, AT4G19200, AT3G11010, AT4G25200, AT3G23010, AT4G00300, AT1G67000, AT1G72910, AT3G61280, AT3G24900, AT2…	571	858	23426	2.43862	9.15284e-06	5.38405e-07	4.97439e-07	6.30326
GOTERM_BP_DIRECT	GO:0009617~response to bacterium	28	4.52342	2.99728e-08	AT4G27740, AT1G73805, AT1G65500, AT3G10915, AT1G56550, AT4G10500, AT3G57240, AT2G41380, AT3G44300, AT2G26440, AT4G36850, AT3G50480, AT1G31580, AT5G24530, AT3G51330, AT3G22231, AT1G33960, AT1G65490, AT2G46400, AT5G06320, AT4G23810, AT3G12580, AT5G03350, AT5G10380, AT1G07000, AT3G45140, AT5G55050, AT2G46440	571	323	23426	3.55646	2.20597e-05	1.22555e-06	1.1323e-06	5.94604
GOTERM_BP_DIRECT	GO:0009620~response to fungus	25	4.03877	1.34193e-07	AT3G50470, AT2G36950, AT1G80120, AT5G42650, AT3G05360, AT4G10500, AT2G30230, AT2G39420, AT5G08790, AT1G51790, AT3G50480, AT3G04420, AT5G24530, AT3G51450, AT3G51330, AT3G22231, AT5G14730, AT2G37750, AT1G76600, AT3G14680, AT1G70780, AT1G07000, AT3G45140, AT4G15760, AT2G46440	571	283	23426	3.62423	9.87615e-05	5.19823e-06	4.80271e-06	5.31851
GOTERM_BP_DIRECT	GO:0006979~response to oxidative stress	37	5.97738	3.71123e-07	AT3G46090, AT3G25250, AT5G16960, AT3G57460, AT1G67000, AT1G71520, AT1G34420, AT4G23220, AT3G16990, AT3G61280, AT2G20142, AT2G18193, AT1G21240, AT5G51440, AT5G18270, AT1G20630, AT5G17000, AT1G80130, AT1G66100, AT2G33710, AT5G16970, AT5G21280, AT3G25882, AT3G25600, AT4G08770, AT4G04570, AT5G08240, AT1G24145, AT1G19380, AT5G13210, AT1G15380, AT4G00955, AT1G45145, AT4G16270, AT1G78380, AT2G24550, AT1…	571	583	23426	2.60373	0.000273109	1.36573e-05	1.26182e-05	4.899
GOTERM_BP_DIRECT	GO:0009753~response to jasmonic acid	35	5.65428	4.67904e-07	AT3G09940, AT2G36950, AT1G65500, AT2G04080, AT1G65486, AT5G42650, AT3G22560, AT4G23600, AT5G44050, AT3G61280, AT2G41380, AT3G22800, AT5G08790, AT2G18193, AT2G01300, AT3G44860, AT2G24600, AT3G50480, AT3G04420, AT5G19240, AT1G66100, AT3G51450, AT3G25882, AT2G36380, AT1G65490, AT3G25600, AT5G37500, AT5G08240, AT2G24850, AT1G19380, AT5G13210, AT5G13330, AT5G08760, AT1G15380, AT3G45140	571	538	23426	2.669	0.000344318	1.63989e-05	1.51512e-05	4.81955
GOTERM_BP_DIRECT	GO:0018298~protein-chromophore linkage	11	1.77706	5.11681e-07	AT3G08940, AT2G34430, AT3G27690, AT4G10340, AT2G05070, AT3G54890, AT2G05100, AT3G47470, AT1G15820, AT1G29910, AT5G54270	571	53	23426	8.51489	0.000376526	1.64844e-05	1.52302e-05	4.8173
GOTERM_BP_DIRECT	GO:0071407~cellular response to organic cyclic compound	14	2.26171	5.15138e-07	AT1G13750, AT5G42440, AT1G67000, AT3G25882, AT1G71520, AT4G12735, AT1G34420, AT2G39420, AT2G20142, AT3G61280, AT5G08240, AT1G24145, AT5G44820, AT5G60900	571	95	23426	6.04598	0.000379069	1.64844e-05	1.52302e-05	4.8173
GOTERM_BP_DIRECT	GO:0098542~defense response to other organism	39	6.30048	7.09078e-07	AT2G36950, AT2G04080, AT1G80120, AT3G51340, AT3G10915, AT3G57460, AT1G67000, AT3G23550, AT1G73325, AT1G34420, AT3G61280, AT2G20142, AT5G57123, AT2G18193, AT4G16680, AT1G53470, AT4G15550, AT4G36850, AT1G02220, AT1G14200, AT3G04420, AT1G64940, AT3G51330, AT3G19680, AT3G25882, AT2G36380, AT5G10520, AT1G47480, AT1G24145, AT5G61820, AT1G19380, AT2G44380, AT5G06320, AT4G22305, AT5G13210, AT4G26070, AT4…	571	651	23426	2.45779	0.000521745	2.17451e-05	2.00905e-05	4.69701
GOTERM_BP_DIRECT	GO:0009769~photosynthesis, light harvesting in photosystem II	5	0.807754	5.00471e-06	AT2G34430, AT3G27690, AT2G05070, AT2G05100, AT5G54270	571	6	23426	34.1886	0.0036767	0.000147339	0.000136128	3.86605
GOTERM_BP_DIRECT	GO:0071310~cellular response to organic substance	18	2.90792	5.81117e-06	AT4G21380, AT4G25200, AT1G10340, AT5G43450, AT1G13470, AT5G42530, AT2G40600, AT3G22560, AT2G36380, AT4G11000, AT2G43590, AT2G04515, AT5G11970, AT5G51440, AT1G69720, AT5G44820, AT2G27660, AT2G46430	571	194	23426	3.80656	0.0042679	0.000164501	0.000151984	3.8182
GOTERM_BP_DIRECT	GO:0042542~response to hydrogen peroxide	11	1.77706	6.29551e-06	AT3G29035, AT5G24640, AT5G24110, AT4G26070, AT4G23810, AT2G41730, AT5G37770, AT1G77120, AT5G05410, AT1G07400, AT1G20630	571	69	23426	6.54042	0.00462279	0.000171611	0.000158553	3.79982
GOTERM_BP_DIRECT	GO:1901615~organic hydroxy compound metabolic process	8	1.29241	1.19977e-05	AT4G11000, AT1G24145, AT5G19240, AT2G36950, AT5G42440, AT1G21240, AT5G18270, AT4G23220	571	33	23426	9.94576	0.00879146	0.000315367	0.000291372	3.53555
GOTERM_BP_DIRECT	GO:0032787~monocarboxylic acid metabolic process	16	2.58481	2.46442e-05	AT5G19240, AT2G38500, AT2G36950, AT5G42440, AT3G22560, AT1G34420, AT4G23220, AT3G14690, AT4G11000, AT1G24145, AT5G61820, AT1G21240, AT4G18440, AT5G42830, AT4G15550, AT1G02220	571	174	23426	3.77253	0.0179748	0.000625452	0.000577863	3.23817
GOTERM_BP_DIRECT	GO:0009651~response to salt stress	34	5.49273	5.84966e-05	AT2G36950, AT1G65500, AT1G65486, AT3G05360, AT3G22560, AT5G26340, AT1G34420, AT2G37760, AT3G14690, AT2G41380, AT4G11890, AT2G18190, AT1G54100, AT2G24600, AT2G03760, AT1G77120, AT2G24100, AT5G58670, AT5G18270, AT3G04000, AT5G19440, AT5G19240, AT5G27600, AT3G26210, AT1G64065, AT3G25600, AT2G37770, AT2G44460, AT5G61820, AT1G19380, AT5G13330, AT5G08760, AT5G37300, AT1G07400	571	647	23426	2.15594	0.0421411	0.00143512	0.00132592	2.87748
GOTERM_BP_DIRECT	GO:0010114~response to red light	11	1.77706	7.37886e-05	AT4G36880, AT3G04420, AT3G27690, AT2G05070, AT2G29090, AT2G33710, AT4G26150, AT1G32870, AT2G05100, AT4G14690, AT2G47890	571	91	23426	4.95922	0.0528619	0.00175188	0.00161859	2.79086
GOTERM_BP_DIRECT	GO:0006952~defense response	38	6.13893	0.000101088	AT4G23680, AT3G25250, AT2G31880, AT5G42650, AT1G72930, AT3G25510, AT3G22400, AT1G72910, AT1G17600, AT4G11890, AT2G47520, AT2G01520, AT5G13320, AT2G03760, AT1G75040, AT3G11340, AT4G34131, AT3G48080, AT1G31580, AT1G66100, AT2G14610, AT1G58420, AT3G22231, AT4G23310, AT2G32160, AT2G15480, AT4G25110, AT5G45490, AT2G43570, AT2G43590, AT3G45860, AT5G44568, AT1G15380, AT5G10380, AT1G75030, AT1G07000, AT2…	571	782	23426	1.9936	0.071704	0.00231974	0.00214324	2.66893
GOTERM_BP_DIRECT	GO:0071215~cellular response to abscisic acid stimulus	10	1.61551	0.00010401	AT3G27690, AT2G36950, AT2G05070, AT1G19380, AT3G25010, AT1G65790, AT3G22560, AT1G05680, AT2G05100, AT4G15550	571	77	23426	5.32809	0.0736985	0.00231974	0.00214324	2.66893
GOTERM_BP_DIRECT	GO:0097305~response to alcohol	13	2.10016	0.000155	AT3G04000, AT5G19240, AT3G10910, AT3G28840, AT5G22140, AT1G80120, AT5G26690, AT5G14730, AT4G14365, AT3G14690, AT5G13210, AT1G51790, AT4G19200	571	139	23426	3.83699	0.107821	0.0033553	0.0031	2.50864
GOTERM_BP_DIRECT	GO:1990961~drug transmembrane export	8	1.29241	0.000196227	AT2G04050, AT5G65380, AT2G04080, AT1G66760, AT3G23550, AT5G44050, AT2G34360, AT2G04040	571	50	23426	6.5642	0.134491	0.00412637	0.00381241	2.4188
GOTERM_BP_DIRECT	GO:0051707~response to other organism	6	0.969305	0.000242743	AT2G15490, AT4G34135, AT3G45140, AT2G04450, AT2G15480, AT4G34131	571	24	23426	10.2566	0.163627	0.00482862	0.00446122	2.35055
GOTERM_BP_DIRECT	GO:0009645~response to low light intensity stimulus	6	0.969305	0.000242743	AT3G27690, AT5G19140, AT2G05070, AT3G54890, AT2G05100, AT3G47470	571	24	23426	10.2566	0.163627	0.00482862	0.00446122	2.35055
GOTERM_BP_DIRECT	GO:0009407~toxin catabolic process	7	1.13086	0.000828259	AT2G29480, AT2G29490, AT2G29460, AT1G17180, AT1G17170, AT1G78380, AT2G29420	571	46	23426	6.24313	0.456568	0.0160421	0.0148215
GOTERM_BP_DIRECT	GO:1900426~positive regulation of defense response to bacterium	6	0.969305	0.000979702	AT1G73805, AT5G65600, AT4G36280, AT5G25440, AT1G07000, AT1G34420	571	32	23426	7.69243	0.513936	0.0180864	0.0167103
GOTERM_BP_DIRECT	GO:0002238~response to molecule of fungal origin	5	0.807754	0.00100501	AT3G44860, AT3G05360, AT5G10380, AT1G07000, AT2G32680	571	19	23426	10.7964	0.522914	0.0180864	0.0167103
GOTERM_BP_DIRECT	GO:0002229~defense response to oomycetes	9	1.45396	0.00100753	AT1G73805, AT5G24530, AT5G65600, AT1G21240, AT4G10500, AT3G23550, AT1G34420, AT4G24460, AT2G32680	571	84	23426	4.39567	0.5238	0.0180864	0.0167103
GOTERM_BP_DIRECT	GO:0006749~glutathione metabolic process	8	1.29241	0.00109523	AT2G29480, AT5G45000, AT2G29490, AT2G29460, AT1G17180, AT1G17170, AT1G78380, AT2G29420	571	66	23426	4.97288	0.553596	0.0191926	0.0177323
GOTERM_BP_DIRECT	GO:0010565~regulation of cellular ketone metabolic process	7	1.13086	0.00116284	AT4G11000, AT1G24145, AT5G19240, AT5G42440, AT3G07195, AT1G34420, AT4G23220	571	49	23426	5.8609	0.575289	0.0199035	0.0183891
GOTERM_BP_DIRECT	GO:0009863~salicylic acid mediated signaling pathway	8	1.29241	0.0011978	AT4G14365, AT1G72240, AT5G19240, AT5G22570, AT5G13320, AT3G22231, AT3G25882, AT3G11340	571	67	23426	4.89866	0.586092	0.020036	0.0185115
GOTERM_BP_DIRECT	GO:0009072~aromatic amino acid family metabolic process	7	1.13086	0.00175916	AT2G38500, AT2G04080, AT1G66100, AT4G18440, AT1G73325, AT5G44050, AT2G39420	571	53	23426	5.41856	0.726344	0.0287721	0.0265829
GOTERM_BP_DIRECT	GO:0006468~protein phosphorylation	37	5.97738	0.00199907	AT4G23240, AT4G21380, AT3G25250, AT4G23140, AT2G31880, AT4G00960, AT1G35710, AT1G67000, AT2G13790, AT1G34420, AT4G23200, AT4G04540, AT4G23320, AT4G23220, AT4G11890, AT4G08470, AT1G21240, AT1G51790, AT5G60900, AT5G59680, AT4G23130, AT1G33260, AT4G23150, AT5G42440, AT5G25440, AT1G65790, AT2G16750, AT4G23310, AT4G23230, AT4G04570, AT5G10520, AT3G45860, AT5G65600, AT4G26070, AT5G59670, AT5G39020, AT1…	571	887	23426	1.71136	0.770714	0.0319851	0.0295514
GOTERM_BP_DIRECT	GO:0009626~plant-type hypersensitive response	9	1.45396	0.00222801	AT3G50480, AT3G50470, AT1G73805, AT1G08450, AT5G65600, AT5G13320, AT4G36280, AT2G13790, AT2G47130	571	95	23426	3.8867	0.806338	0.0348896	0.032235
GOTERM_BP_DIRECT	GO:0009409~response to cold	27	4.36187	0.00242048	AT5G67450, AT3G27690, AT2G05070, AT1G65500, AT3G25770, AT3G54890, AT1G80120, AT3G57260, AT2G37760, AT4G11890, AT1G50740, AT5G57123, AT3G07195, AT5G37770, AT1G77120, AT2G05100, AT1G75460, AT3G47470, AT5G58670, AT1G64065, AT3G22370, AT5G22390, AT3G19680, AT3G25600, AT2G37770, AT5G37500, AT1G15380	571	584	23426	1.89676	0.831973	0.037114	0.0342901
GOTERM_BP_DIRECT	GO:0043436~oxoacid metabolic process	18	2.90792	0.00291178	AT5G19440, AT3G54510, AT1G80120, AT5G64230, AT4G14365, AT2G20142, AT1G02850, AT1G72240, AT2G41380, AT2G44460, AT2G43590, AT1G69880, AT4G39955, AT1G74290, AT4G18990, AT1G60730, AT2G27510, AT5G18270	571	327	23426	2.25833	0.883072	0.0437361	0.0404083
GOTERM_BP_DIRECT	GO:0009269~response to desiccation	5	0.807754	0.00338815	AT3G27690, AT2G05070, AT3G25760, AT1G54100, AT2G05100	571	26	23426	7.88967	0.917743	0.0495366	0.0457676
GOTERM_BP_DIRECT	GO:1903428~positive regulation of reactive oxygen species biosynthetic process	3	0.484653	0.00343257	AT3G27690, AT2G05070, AT2G05100	571	4	23426	30.7697	0.920398	0.0495366	0.0457676
GOTERM_BP_DIRECT	GO:0006970~response to osmotic stress	21	3.39257	0.00365751	AT5G65380, AT5G43450, AT5G46710, AT5G52750, AT1G67000, AT1G71520, AT4G12735, AT5G60680, AT2G37750, AT4G23220, AT3G57380, AT4G14365, AT3G16990, AT1G74440, AT1G50740, AT4G38560, AT1G21240, AT5G13210, AT1G15380, AT1G77120, AT4G00700	571	421	23426	2.04644	0.932584	0.0517679	0.047829
GOTERM_BP_DIRECT	GO:0032870~cellular response to hormone stimulus	11	1.77706	0.00377045	AT1G74440, AT2G44380, AT1G64065, AT4G00300, AT4G19200, AT5G22390, AT4G16680, AT5G64230, AT4G15550, AT3G57380, AT2G39310	571	150	23426	3.00859	0.93798	0.0523595	0.0483756
GOTERM_BP_DIRECT	GO:0071446~cellular response to salicylic acid stimulus	6	0.969305	0.00458858	AT1G03400, AT3G26210, AT1G21240, AT5G03350, AT4G14390, AT4G04570	571	45	23426	5.47017	0.966121	0.0625407	0.0577822
GOTERM_BP_DIRECT	GO:0009695~jasmonic acid biosynthetic process	5	0.807754	0.00508226	AT3G25770, AT3G25760, AT5G42650, AT1G76690, AT3G45140	571	29	23426	7.07349	0.976484	0.0680098	0.0628352
GOTERM_BP_DIRECT	GO:0001666~response to hypoxia	10	1.61551	0.00557998	AT3G22800, AT2G17280, AT4G18990, AT3G19680, AT3G07195, AT3G25882, AT5G63790, AT1G77120, AT4G27450, AT5G44260	571	134	23426	3.06166	0.983729	0.0733369	0.0677569
GOTERM_BP_DIRECT	GO:0031408~oxylipin biosynthetic process	5	0.807754	0.00575313	AT5G42650, AT1G76690, AT1G76680, AT3G45140, AT3G22400	571	30	23426	6.83771	0.985686	0.074286	0.0686338
GOTERM_BP_DIRECT	GO:0016998~cell wall macromolecule catabolic process	4	0.646204	0.00633584	AT2G43570, AT2G43590, AT1G02360, AT4G01700	571	16	23426	10.2566	0.990703	0.0803996	0.0742823
GOTERM_BP_DIRECT	GO:0009812~flavonoid metabolic process	7	1.13086	0.00663444	AT2G38500, AT5G61820, AT2G04080, AT1G66100, AT4G18440, AT5G42830, AT5G44050	571	69	23426	4.16209	0.992548	0.0827618	0.0764647
GOTERM_BP_DIRECT	GO:0010224~response to UV-B	7	1.13086	0.00711099	AT1G73805, AT1G15380, AT1G75040, AT1G66580, AT5G05410, AT1G32870, AT4G14690	571	70	23426	4.10263	0.994765	0.0855642	0.0790538
GOTERM_BP_DIRECT	GO:0071396~cellular response to lipid	17	2.74637	0.00714721	AT5G65380, AT5G19240, AT3G10910, AT5G42440, AT1G66100, AT4G00300, AT5G44050, AT3G25600, AT2G39310, AT1G74440, AT3G22800, AT1G50740, AT4G38560, AT2G44380, AT1G49500, AT4G16680, AT3G07195	571	329	23426	2.1199	0.994904	0.0855642	0.0790538
GOTERM_BP_DIRECT	GO:0009644~response to high light intensity	6	0.969305	0.00720785	AT3G27690, AT2G05070, AT3G54890, AT2G05100, AT3G47470, AT5G54270	571	50	23426	4.92315	0.995128	0.0855642	0.0790538
GOTERM_BP_DIRECT	GO:0009416~response to light stimulus	43	6.94669	0.00787881	AT4G23680, AT4G21380, AT2G34430, AT3G27690, AT2G05070, AT3G54890, AT3G26960, AT4G26150, AT5G60680, AT5G44050, AT1G15820, AT3G14690, AT4G10340, AT2G17280, AT5G08790, AT2G05100, AT3G47470, AT4G15550, AT2G29110, AT4G36850, AT1G21500, AT1G20630, AT5G54270, AT3G08940, AT1G33260, AT3G04420, AT5G43450, AT1G31580, AT3G51330, AT5G22390, AT5G64230, AT3G21660, AT5G44260, AT5G45490, AT1G02850, AT1G03400, AT2…	571	1170	23426	1.5078	0.997038	0.0920445	0.0850411
GOTERM_BP_DIRECT	GO:1901362~organic cyclic compound biosynthetic process	22	3.55412	0.00984785	AT1G33260, AT5G19240, AT3G10910, AT3G57460, AT3G21660, AT4G08555, AT1G52800, AT4G27450, AT1G71910, AT2G41380, AT2G41150, AT1G47480, AT4G38560, AT1G52220, AT2G44290, AT1G70440, AT2G04495, AT4G00700, AT5G42830, AT3G44190, AT1G21500, AT2G27660	571	492	23426	1.83451	0.999314	0.11325	0.104633
GOTERM_BP_DIRECT	GO:0033993~response to lipid	29	4.68498	0.0110053	AT4G23680, AT4G21380, AT2G04080, AT1G80120, AT1G69520, AT1G67000, AT3G16330, AT2G44290, AT5G03120, AT1G51790, AT1G74290, AT5G42830, AT2G24100, AT1G09932, AT1G23840, AT1G65845, AT3G04000, AT5G44580, AT1G13470, AT3G19680, AT5G26690, AT3G56080, AT1G03400, AT5G57550, AT1G47480, AT2G43590, AT2G43290, AT4G19200, AT2G27660	571	723	23426	1.64559	0.99971	0.124614	0.115132
GOTERM_BP_DIRECT	GO:0019438~aromatic compound biosynthetic process	20	3.23102	0.011775	AT1G33260, AT5G19240, AT3G10910, AT1G33030, AT3G57460, AT4G08555, AT1G52800, AT1G71910, AT2G41380, AT1G47480, AT4G38560, AT1G52220, AT2G44290, AT1G70440, AT2G04495, AT4G00700, AT5G42830, AT3G44190, AT1G21500, AT2G27660	571	439	23426	1.86908	0.999836	0.131309	0.121318
GOTERM_BP_DIRECT	GO:0098771~inorganic ion homeostasis	7	1.13086	0.0125705	AT2G41380, AT2G44380, AT4G04745, AT3G51340, AT5G42830, AT5G18270, AT3G57380	571	79	23426	3.63524	0.99991	0.136179	0.125818
GOTERM_BP_DIRECT	GO:0005975~carbohydrate metabolic process	19	3.06947	0.0125818	AT4G27830, AT5G46710, AT1G80120, AT3G57240, AT1G13700, AT1G16300, AT5G44260, AT3G57260, AT2G43570, AT1G02850, AT2G44460, AT5G57123, AT2G43590, AT4G18990, AT2G31865, AT4G01700, AT1G02360, AT4G16260, AT1G52290	571	411	23426	1.89659	0.99991	0.136179	0.125818
GOTERM_BP_DIRECT	GO:0009867~jasmonic acid mediated signaling pathway	10	1.61551	0.0154734	AT2G20142, AT5G64810, AT1G24145, AT2G38500, AT3G57460, AT1G73325, AT2G04495, AT1G72910, AT5G60900, AT2G39420	571	158	23426	2.5966	0.99999	0.16444	0.151928
GOTERM_BP_DIRECT	GO:0009636~response to toxic substance	4	0.646204	0.0156429	AT2G15490, AT4G15550, AT2G37760, AT2G37770	571	22	23426	7.45932	0.999991	0.16444	0.151928
GOTERM_BP_DIRECT	GO:0009615~response to virus	5	0.807754	0.0158631	AT2G43570, AT3G51450, AT3G12580, AT1G75040, AT2G27880	571	40	23426	5.12828	0.999992	0.16444	0.151928
GOTERM_BP_DIRECT	GO:0090333~regulation of stomatal closure	5	0.807754	0.0172486	AT3G27690, AT2G05070, AT5G13750, AT1G07000, AT2G05100	571	41	23426	5.0032	0.999997	0.176319	0.162903
GOTERM_BP_DIRECT	GO:0030104~water homeostasis	3	0.484653	0.0189963	AT3G27690, AT2G05070, AT2G05100	571	9	23426	13.6754	0.999999	0.191525	0.176952
GOTERM_BP_DIRECT	GO:0006032~chitin catabolic process	4	0.646204	0.0198374	AT2G43570, AT2G43590, AT1G02360, AT4G01700	571	24	23426	6.83771	1	0.197301	0.182289
GOTERM_BP_DIRECT	GO:0014070~response to organic cyclic compound	16	2.58481	0.0221922	AT4G25200, AT5G44580, AT2G04080, AT3G07570, AT3G51330, AT3G57460, AT3G19680, AT2G17880, AT5G14730, AT5G45490, AT2G41380, AT1G19380, AT2G43290, AT1G51790, AT4G00955, AT1G02220	571	344	23426	1.9082	1	0.21778	0.20121
GOTERM_BP_DIRECT	GO:2000068~regulation of defense response to insect	3	0.484653	0.0233671	AT2G38500, AT1G66100, AT4G12735	571	10	23426	12.3079	1	0.226292	0.209074
GOTERM_BP_DIRECT	GO:0016051~carbohydrate biosynthetic process	4	0.646204	0.0299017	AT1G33260, AT5G51830, AT1G80120, AT5G44260	571	28	23426	5.8609	1	0.285813	0.264067
GOTERM_BP_DIRECT	GO:0010093~specification of floral organ identity	3	0.484653	0.0331916	AT1G24260, AT3G54340, AT5G20240	571	12	23426	10.2566	1	0.313192	0.289362
GOTERM_BP_DIRECT	GO:0009058~biosynthetic process	6	0.969305	0.0342501	AT2G13810, AT2G24850, AT1G01480, AT3G51450, AT4G23600, AT4G34850	571	74	23426	3.32645	1	0.319089	0.294811
GOTERM_BP_DIRECT	GO:0009755~hormone-mediated signaling pathway	14	2.26171	0.0354749	AT5G19240, AT1G35710, AT5G60680, AT1G34420, AT5G44050, AT4G23220, AT3G25600, AT3G22800, AT5G08240, AT1G50740, AT1G19380, AT1G49500, AT2G24600, AT3G07195	571	303	23426	1.8956	1	0.326369	0.301537
GOTERM_BP_DIRECT	GO:0019748~secondary metabolic process	11	1.77706	0.0374517	AT3G16330, AT5G19240, AT3G10910, AT5G57785, AT5G11330, AT3G22560, AT3G10450, AT3G12220, AT2G24390, AT5G42830, AT1G52800	571	214	23426	2.10883	1	0.336524	0.310918
GOTERM_BP_DIRECT	GO:0010218~response to far red light	5	0.807754	0.0374931	AT3G27690, AT2G05070, AT2G05100, AT4G14690, AT2G47890	571	52	23426	3.94483	1	0.336524	0.310918
GOTERM_BP_DIRECT	GO:0010112~regulation of systemic acquired resistance	3	0.484653	0.0386053	AT1G73805, AT5G13320, AT3G25882	571	13	23426	9.4676	1	0.342331	0.316284
GOTERM_BP_DIRECT	GO:1900409~positive regulation of cellular response to oxidative stress	2	0.323102	0.0480728	AT3G14990, AT1G32870	571	2	23426	41.0263	1	0.411414	0.380111
GOTERM_BP_DIRECT	GO:0046256~2,4,6-trinitrotoluene catabolic process	2	0.323102	0.0480728	AT1G17180, AT1G17170	571	2	23426	41.0263	1	0.411414	0.380111
GOTERM_BP_DIRECT	GO:0010249~auxin conjugate metabolic process	2	0.323102	0.0480728	AT3G18485, AT5G13370	571	2	23426	41.0263	1	0.411414	0.380111
GOTERM_BP_DIRECT	GO:0031349~positive regulation of defense response	3	0.484653	0.0503412	AT4G11890, AT2G31880, AT4G36280	571	15	23426	8.20525	1	0.425875	0.393471
GOTERM_BP_DIRECT	GO:0006629~lipid metabolic process	11	1.77706	0.0534242	AT3G14690, AT5G14180, AT3G48080, AT5G08030, AT5G55330, AT2G38500, AT5G24200, AT4G18440, AT3G22231, AT1G76680, AT5G44050	571	228	23426	1.97934	1	0.446821	0.412823
GOTERM_BP_DIRECT	GO:0031668~cellular response to extracellular stimulus	3	0.484653	0.0631705	AT2G04080, AT4G36850, AT5G59680	571	17	23426	7.23993	1	0.516594	0.477288
GOTERM_BP_DIRECT	GO:0046283~anthocyanin-containing compound metabolic process	3	0.484653	0.0631705	AT4G27830, AT1G08450, AT4G27570	571	17	23426	7.23993	1	0.516594	0.477288
GOTERM_BP_DIRECT	GO:0033014~tetrapyrrole biosynthetic process	4	0.646204	0.0687227	AT5G11330, AT4G16680, AT2G24100, AT4G36850	571	39	23426	4.20782	1	0.555823	0.513532
GOTERM_BP_DIRECT	GO:0010038~response to metal ion	3	0.484653	0.0699536	AT3G18485, AT5G37770, AT5G39020	571	18	23426	6.83771	1	0.557771	0.515332
GOTERM_BP_DIRECT	GO:0032491~detection of molecule of fungal origin	2	0.323102	0.0712371	AT3G05360, AT2G32680	571	3	23426	27.3508	1	0.557771	0.515332
GOTERM_BP_DIRECT	GO:0060919~auxin influx	2	0.323102	0.0712371	AT3G62150, AT2G47000	571	3	23426	27.3508	1	0.557771	0.515332
GOTERM_BP_DIRECT	GO:0055085~transmembrane transport	14	2.26171	0.0756212	AT2G34355, AT5G17860, AT3G21250, AT2G17500, AT5G65980, AT3G59140, AT3G13080, AT2G34660, AT3G62150, AT1G02520, AT1G79410, AT4G38380, AT1G53470, AT2G47000	571	341	23426	1.68436	1	0.585866	0.541289
GOTERM_BP_DIRECT	GO:0071695~anatomical structure maturation	7	1.13086	0.0826239	AT3G22800, AT1G80120, AT2G33710, AT3G22560, AT5G44260, AT5G55050, AT4G01480	571	124	23426	2.316	1	0.63345	0.585253
GOTERM_BP_DIRECT	GO:0046686~response to cadmium ion	5	0.807754	0.0838216	AT1G75040, AT2G24550, AT5G65140, AT4G24460, AT4G21680	571	68	23426	3.01664	1	0.636007	0.587615
GOTERM_BP_DIRECT	GO:0009266~response to temperature stimulus	14	2.26171	0.0911455	AT3G54510, AT5G19240, AT5G60680, AT5G44260, AT1G72910, AT1G72240, AT2G41150, AT5G61820, AT5G13210, AT2G43290, AT3G12580, AT1G53470, AT2G24100, AT1G09932	571	352	23426	1.63173	1	0.679159	0.627484
GOTERM_BP_DIRECT	GO:0031407~oxylipin metabolic process	2	0.323102	0.0938386	AT5G42650, AT1G76680	571	4	23426	20.5131	1	0.679159	0.627484
GOTERM_BP_DIRECT	GO:0046244~salicylic acid catabolic process	2	0.323102	0.0938386	AT5G24530, AT4G10500	571	4	23426	20.5131	1	0.679159	0.627484
GOTERM_BP_DIRECT	GO:0010597~green leaf volatile biosynthetic process	2	0.323102	0.0938386	AT3G03480, AT3G45140	571	4	23426	20.5131	1	0.679159	0.627484
GOTERM_BP_DIRECT	GO:0009873~ethylene-activated signaling pathway	9	1.45396	0.0941225	AT2G47520, AT1G62300, AT5G13330, AT1G25560, AT1G68840, AT2G33710, AT3G61630, AT1G71520, AT3G15356	571	190	23426	1.94335	1	0.679159	0.627484
GOTERM_BP_DIRECT	GO:2000022~regulation of jasmonic acid mediated signaling pathway	4	0.646204	0.0961269	AT4G14365, AT2G46400, AT4G23810, AT1G15380	571	45	23426	3.64678	1	0.686888	0.634624

## Sheet: Table S4-16 8 exclusive (GO BP)
Table S4. GO biological Processes enrichment for 16:8-exclusive DEGs.
The blue-highlighted GO-terms are the FDR-significant represented in Figure 7E
Category	Term	Count	%	PValue	Genes	List Total	Pop Hits	Pop Total	Fold Enrichment	Bonferroni	Benjamini	FDR	FDR(-Log10)
GOTERM_BP_DIRECT	GO:0009733~response to auxin	107	3.3722	2.04234e-20	AT1G67900, AT5G18020, AT1G15580, AT4G21740, AT5G54510, AT3G03820, AT5G66580, AT4G38850, AT1G29500, AT4G12980, AT3G43670, AT2G47260, AT2G46690, AT3G50410, AT4G16780, AT3G62070, AT4G34770, AT5G52900, AT1G15750, AT5G18010, AT1G30330, AT1G19830, AT3G03830, AT4G22560, AT2G18010, AT2G41170, AT1G29510, AT4G38860, AT3G23050, AT3G55120, AT4G32810, AT4G23820, AT1G29450, AT5G14960, AT3G03840, AT4G37540, AT4…	2861	344	23426	2.54686	3.99685e-17	3.99685e-17	3.86002e-17	16.4134
GOTERM_BP_DIRECT	GO:0009416~response to light stimulus	229	7.21714	1.80957e-13	AT5G23575, AT4G25420, AT2G35960, AT1G37130, AT1G01180, AT5G66740, AT5G62140, AT5G14740, AT5G63590, AT3G04510, AT5G26280, AT4G34250, AT1G54820, AT5G57340, AT4G14400, AT1G19150, AT3G63160, AT4G30690, AT1G12880, AT3G06145, AT3G51750, AT5G49730, AT5G48400, AT1G49470, AT5G49170, AT5G63580, AT4G28025, AT4G39710, AT4G14870, AT1G29510, AT1G76980, AT1G27210, AT1G52870, AT4G38740, AT2G30490, AT4G01670, AT1…	2861	1170	23426	1.60262	3.54151e-10	1.77067e-10	1.71005e-10	9.76699
GOTERM_BP_DIRECT	GO:0010374~stomatal complex development	24	0.756382	9.94052e-12	AT1G09470, AT2G30370, AT1G11220, AT3G02120, AT1G80370, AT3G06120, AT3G07320, AT3G52110, AT2G16630, AT1G34245, AT3G61610, AT5G66230, AT1G71866, AT3G22820, AT5G62710, AT4G14310, AT4G12970, AT2G37390, AT2G38160, AT5G60880, AT4G14723, AT5G53210, AT5G02540, AT4G17880	2861	40	23426	4.91283	1.94535e-08	6.48453e-09	6.26253e-09	8.20325
GOTERM_BP_DIRECT	GO:0015979~photosynthesis	48	1.51276	4.76909e-10	AT5G01600, AT1G77090, AT4G21280, AT1G30380, AT2G06520, AT1G14150, AT4G12800, AT3G01500, AT3G54050, AT4G04040, AT3G21055, AT1G31330, AT3G01440, AT4G27440, AT4G09650, AT3G22840, AT2G30570, AT2G30790, AT4G28750, AT2G28605, AT4G15510, AT4G05180, AT4G15530, AT2G39470, AT1G54740, AT3G14395, AT1G61800, AT1G03130, AT5G54190, AT1G64810, AT1G79040, AT1G03630, AT2G20260, AT5G66590, AT4G02770, AT1G06680, AT1…	2861	150	23426	2.62017	9.33311e-07	2.33328e-07	2.2534e-07	6.64716
GOTERM_BP_DIRECT	GO:0033993~response to lipid	146	4.60132	7.30545e-10	AT3G06770, AT3G03820, AT1G31550, AT1G19940, AT5G66580, AT4G32070, AT4G16820, AT5G57340, AT1G29500, AT3G16850, AT2G22122, AT4G21745, AT1G43650, AT1G54020, AT3G07470, AT5G52450, AT5G56490, AT5G59000, AT1G03870, AT3G62070, AT4G15450, AT4G34770, AT5G52900, AT4G04830, AT1G64640, AT3G03150, AT1G24070, AT5G64550, AT5G10820, AT1G53840, AT2G41170, AT4G14630, AT1G71970, AT4G11521, AT1G24580, AT1G54010, AT5…	2861	723	23426	1.65346	1.42968e-06	2.85935e-07	2.76146e-07	6.55886
GOTERM_BP_DIRECT	GO:0019761~glucosinolate biosynthetic process	36	1.13457	1.17503e-09	AT4G04840, AT1G11440, AT5G14200, AT2G16760, AT3G58990, AT1G16410, AT2G16660, AT5G26280, AT2G22200, AT4G13770, AT1G18140, AT1G52100, AT3G17120, AT3G20370, AT2G46690, AT2G43100, AT2G46650, AT1G41830, AT5G16190, AT4G04830, AT5G66590, AT4G04810, AT3G08660, AT1G62560, AT4G09500, AT4G03060, AT4G01080, AT1G74100, AT3G19710, AT2G22330, AT1G18590, AT1G45201, AT3G54600, AT2G42760, AT4G12030, AT1G62800	2861	97	23426	3.03886	2.29953e-06	3.83255e-07	3.70134e-07	6.43164
GOTERM_BP_DIRECT	GO:0009642~response to light intensity	63	1.9855	1.59616e-09	AT3G48290, AT4G01330, AT4G01335, AT1G20816, AT1G10170, AT2G32090, AT1G15825, AT3G03820, AT5G48790, AT3G21055, AT5G16400, AT1G72610, AT5G14740, AT3G02730, AT4G36110, AT2G02710, AT1G54740, AT3G60130, AT5G38420, AT1G74070, AT4G16980, AT5G52900, AT1G79060, AT3G01690, AT4G04630, AT5G16030, AT5G18850, AT2G42900, AT4G06534, AT1G56220, AT3G03150, AT5G25140, AT1G14700, AT4G22560, AT3G45600, AT3G15450, AT1…	2861	233	23426	2.21394	3.12368e-06	4.46241e-07	4.30964e-07	6.36556
GOTERM_BP_DIRECT	GO:0009611~response to wounding	172	5.42074	3.49935e-09	AT4G04840, AT5G43580, AT4G06744, AT1G31550, AT1G73500, AT1G32920, AT5G26280, AT5G44390, AT2G20340, AT5G57340, AT3G43670, AT1G43650, AT5G02230, AT1G54020, AT4G13395, AT4G04830, AT3G55950, AT3G56880, AT5G44565, AT3G29000, AT4G32800, AT5G24770, AT3G03150, AT5G64310, AT3G56360, AT4G20140, AT1G53840, AT4G30060, AT3G16460, AT5G54640, AT1G53560, AT1G54010, AT1G62500, AT4G15440, AT1G03220, AT3G04010, AT2…	2861	909	23426	1.54933	6.84821e-06	8.56029e-07	8.26722e-07	6.08264
GOTERM_BP_DIRECT	GO:0009734~auxin-activated signaling pathway	60	1.89095	1.43057e-08	AT5G18020, AT4G04920, AT1G15580, AT5G54510, AT3G51060, AT4G38850, AT1G75520, AT1G29500, AT1G19790, AT1G76530, AT2G01420, AT1G04240, AT5G43700, AT3G07390, AT2G46690, AT3G48360, AT4G14560, AT5G18010, AT4G23410, AT1G30330, AT3G03830, AT3G20630, AT3G45600, AT4G32280, AT1G52830, AT1G29510, AT1G29430, AT4G14550, AT5G18060, AT4G02520, AT3G23050, AT1G29450, AT5G25890, AT1G29490, AT3G15540, AT5G12330, AT1…	2861	229	23426	2.14534	2.79958e-05	2.9434e-06	2.84263e-06	5.54628
GOTERM_BP_DIRECT	GO:0009753~response to jasmonic acid	112	3.52978	1.50404e-08	AT4G04840, AT5G24780, AT4G06744, AT4G14090, AT5G44390, AT5G57340, AT3G15760, AT3G43670, AT4G19810, AT5G02230, AT1G54020, AT4G13395, AT3G62070, AT4G04830, AT3G56400, AT3G55950, AT1G21910, AT3G56880, AT5G49850, AT4G32800, AT5G24770, AT4G30060, AT4G12730, AT3G16460, AT1G53560, AT1G54010, AT5G42146, AT3G04010, AT3G23050, AT1G63720, AT5G14200, AT1G30320, AT5G26260, AT1G68690, AT5G64900, AT2G18690, AT5…	2861	538	23426	1.70457	2.94336e-05	2.9434e-06	2.84263e-06	5.54628
GOTERM_BP_DIRECT	GO:0007018~microtubule-based movement	26	0.819414	2.4428e-07	AT1G63640, AT1G59540, AT3G23670, AT3G19050, AT2G37420, AT4G38950, AT3G63480, AT5G02370, AT3G17360, AT3G43210, AT5G55520, AT3G20150, AT2G28620, AT5G23910, AT4G21270, AT2G36200, AT4G26660, AT1G20060, AT4G05190, AT3G10180, AT5G60930, AT1G18370, AT2G22610, AT3G44050, AT4G14150, AT4G14330	2861	69	23426	3.08535	0.000477941	4.34596e-05	4.19717e-05	4.37704
GOTERM_BP_DIRECT	GO:1903046~meiotic cell cycle process	40	1.26064	3.70408e-07	AT4G00980, AT1G80280, AT1G11220, AT1G11120, AT3G24660, AT1G62050, AT1G30600, AT4G38950, AT4G17610, AT1G23000, AT2G37390, AT2G46535, AT1G48740, AT3G60670, AT5G57720, AT3G09032, AT4G33400, AT5G55180, AT5G19160, AT4G30250, AT4G27510, AT3G03130, AT1G79060, AT1G32190, AT3G02120, AT2G36026, AT3G05470, AT5G14230, AT5G64310, AT3G49710, AT2G20515, AT5G48480, AT5G62710, AT4G36180, AT3G20260, AT5G01570, AT2…	2861	139	23426	2.35627	0.000724626	6.04073e-05	5.83392e-05	4.23404
GOTERM_BP_DIRECT	GO:0051301~cell division	103	3.24614	4.51511e-07	AT5G67270, AT5G48630, AT1G69400, AT1G62050, AT1G57820, AT1G23000, AT5G06150, AT5G13520, AT2G24700, AT1G49910, AT3G51740, AT4G35620, AT3G60900, AT5G15780, AT3G54180, AT3G01410, AT5G48480, AT5G61600, AT4G12730, AT4G37490, AT5G62410, AT3G19210, AT2G34925, AT3G47460, AT1G77390, AT3G48150, AT1G14750, AT3G54670, AT3G24660, AT1G10270, AT3G50230, AT3G50070, AT3G51280, AT4G17610, AT4G09160, AT1G78770, AT4…	2861	515	23426	1.63761	0.000883216	6.79697e-05	6.56427e-05	4.18281
GOTERM_BP_DIRECT	GO:0009414~response to water deprivation	206	6.49228	5.26709e-07	AT4G04840, AT3G04510, AT4G32070, AT3G15760, AT3G43670, AT1G02380, AT3G63280, AT4G12580, AT4G28940, AT5G50720, AT3G56880, AT5G49850, AT3G29000, AT3G55430, AT3G18490, AT2G30840, AT1G70640, AT3G45600, AT2G01830, AT1G76980, AT3G14560, AT3G61430, AT5G02640, AT2G40880, AT1G03220, AT1G26920, AT1G76180, AT1G09480, AT3G23050, AT4G01670, AT3G03440, AT5G22460, AT2G38530, AT1G19370, AT2G47800, AT2G27310, AT5…	2861	1212	23426	1.3917	0.00103024	7.36264e-05	7.11057e-05	4.1481
GOTERM_BP_DIRECT	GO:0032787~monocarboxylic acid metabolic process	46	1.44973	6.30864e-07	AT4G19160, AT4G04840, AT5G48657, AT3G21690, AT5G54710, AT2G37300, AT1G11860, AT4G09750, AT1G73880, AT1G01430, AT2G18690, AT1G23440, AT1G22330, AT5G66800, AT2G42190, AT3G17120, AT5G39730, AT1G54020, AT1G03870, AT1G35180, AT1G56080, AT2G44210, AT5G41900, AT2G46650, AT3G26690, AT5G45650, AT2G39435, AT5G44020, AT2G35710, AT3G23560, AT1G56540, AT3G26550, AT4G28085, AT5G54840, AT5G10625, AT3G45600, AT2…	2861	174	23426	2.16466	0.00123384	8.23067e-05	7.94888e-05	4.09969
GOTERM_BP_DIRECT	GO:0044271~cellular nitrogen compound biosynthetic process	81	2.55279	1.70023e-06	AT5G21430, AT5G45680, AT2G25080, AT5G48630, AT1G63220, AT4G03150, AT1G15825, AT3G21055, AT5G14740, AT1G11860, AT1G15500, AT2G22200, AT1G54820, AT2G39690, AT5G38420, AT1G78995, AT1G49750, AT1G74070, AT1G04360, AT1G54020, AT1G32090, AT4G30690, AT3G63160, AT1G61600, AT1G78030, AT5G16030, AT2G35410, AT5G44520, AT1G62780, AT5G20130, AT5G10625, AT1G24070, AT4G28660, AT3G53170, AT4G28025, AT1G15830, AT5…	2861	389	23426	1.70497	0.00332183	0.00020796	0.00020084	3.69715
GOTERM_BP_DIRECT	GO:0019438~aromatic compound biosynthetic process	86	2.71037	9.88534e-06	AT5G17330, AT4G17280, AT2G25080, AT1G63220, AT1G15825, AT2G16760, AT3G44400, AT1G30700, AT2G22200, AT2G18150, AT5G08250, AT1G04360, AT1G54020, AT1G21100, AT1G78990, AT2G23130, AT1G61600, AT4G28940, AT3G55950, AT5G16030, AT2G35410, AT1G10460, AT5G44520, AT1G62780, AT1G56540, AT2G30840, AT4G21510, AT5G09480, AT5G10625, AT1G24070, AT3G53170, AT1G15830, AT1G74000, AT4G14870, AT1G23330, AT2G41170, AT3…	2861	439	23426	1.60404	0.0191598	0.00113798	0.00109902	2.959
GOTERM_BP_DIRECT	GO:0006979~response to oxidative stress	107	3.3722	1.55601e-05	AT5G01820, AT4G04840, AT2G25080, AT1G05260, AT3G25730, AT5G62140, AT3G21770, AT2G30550, AT5G26280, AT5G44390, AT2G18150, AT1G52760, AT5G05340, AT5G02230, AT1G09970, AT4G13395, AT4G36430, AT4G04830, AT3G55950, AT5G43750, AT3G55430, AT5G24770, AT3G60980, AT1G64360, AT3G11050, AT3G16460, AT3G47860, AT1G54010, AT1G44970, AT2G40880, AT1G03220, AT3G28340, AT1G63720, AT5G48657, AT1G68850, AT3G01420, AT2…	2861	583	23426	1.50278	0.0299924	0.00169173	0.00163381	2.7868
GOTERM_BP_DIRECT	GO:0042343~indole glucosinolate metabolic process	13	0.409707	1.97584e-05	AT5G48657, AT3G08760, AT5G26280, AT5G57220, AT3G16430, AT3G16460, AT1G21100, AT3G13310, AT4G36500, AT3G09260, AT4G37400, AT2G46330, AT4G37410	2861	26	23426	4.09402	0.0379296	0.00203512	0.00196544	2.70654
GOTERM_BP_DIRECT	GO:0009888~tissue development	132	4.1601	2.16597e-05	AT3G06770, AT1G62050, AT3G20960, AT5G66580, AT1G15500, AT5G57340, AT1G23000, AT4G12980, AT4G21745, AT3G47510, AT1G23480, AT2G24700, AT1G02380, AT5G07400, AT1G32090, AT1G74150, AT3G63280, AT5G52900, AT5G63180, AT1G67910, AT1G79060, AT1G34010, AT1G04040, AT1G67870, AT5G54400, AT5G64310, AT4G22560, AT5G48480, AT2G23960, AT1G29510, AT1G71970, AT4G11080, AT1G09960, AT5G02640, AT3G50300, AT2G47550, AT3…	2861	758	23426	1.42589	0.0415027	0.00209805	0.00202622	2.69331
GOTERM_BP_DIRECT	GO:0051321~meiotic cell cycle	22	0.69335	2.25136e-05	AT5G48600, AT1G35530, AT3G54670, AT2G06510, AT1G69400, AT3G18050, AT3G22880, AT1G34355, AT2G21800, AT3G14190, AT5G08020, AT1G29400, AT5G63920, AT1G01370, AT5G62410, AT1G49910, AT3G48870, AT3G47460, AT1G53490, AT5G40820, AT5G01630, AT2G46980	2861	66	23426	2.72935	0.0431031	0.00209805	0.00202622	2.69331
GOTERM_BP_DIRECT	GO:0009751~response to salicylic acid	63	1.9855	2.51916e-05	AT1G65484, AT5G43420, AT3G26220, AT2G33380, AT1G11700, AT5G44390, AT1G23440, AT4G14400, AT3G15760, AT1G76930, AT3G43670, AT3G48640, AT3G50410, AT2G40750, AT3G48360, AT3G56400, AT2G37710, AT3G55950, AT4G21390, AT1G21910, AT3G56880, AT3G29000, AT1G55450, AT1G56540, AT5G54720, AT1G33760, AT5G46260, AT2G32140, AT1G21270, AT5G11510, AT3G14280, AT4G37690, AT4G11521, AT3G13950, AT3G04290, AT1G13100, AT1…	2861	302	23426	1.7081	0.048105	0.00224091	0.00216419	2.66471
GOTERM_BP_DIRECT	GO:0010143~cutin biosynthetic process	12	0.378191	2.90997e-05	AT5G23940, AT3G48720, AT4G01950, AT1G15360, AT1G02390, AT3G11430, AT2G38110, AT5G57800, AT3G10570, AT2G47240, AT3G05600, AT2G38530	2861	23	23426	4.27202	0.0553578	0.00247601	0.00239124	2.62138
GOTERM_BP_DIRECT	GO:1901362~organic cyclic compound biosynthetic process	92	2.89946	3.15647e-05	AT5G17330, AT4G17280, AT2G25080, AT1G63220, AT1G15825, AT2G16760, AT3G44400, AT1G30700, AT2G22200, AT2G18150, AT5G08250, AT1G04360, AT1G54020, AT1G78990, AT4G11050, AT2G23130, AT1G61600, AT4G28940, AT3G55950, AT5G16030, AT2G35410, AT1G10460, AT5G44520, AT1G62780, AT1G56540, AT2G30840, AT4G21510, AT5G09480, AT5G10625, AT1G24070, AT3G53170, AT1G15830, AT3G18960, AT1G74000, AT4G14870, AT1G23330, AT2…	2861	492	23426	1.5311	0.0599039	0.00257384	0.00248572	2.60455
GOTERM_BP_DIRECT	GO:0009059~macromolecule biosynthetic process	163	5.13709	3.89432e-05	AT5G24820, AT5G21430, AT3G06770, AT5G48630, AT1G55120, AT3G55420, AT1G11545, AT3G59100, AT3G03820, AT1G31550, AT1G32760, AT1G19940, AT1G12750, AT1G29500, AT2G18150, AT4G12980, AT1G78995, AT1G49750, AT4G16380, AT1G32090, AT4G30690, AT2G46330, AT1G25425, AT3G63160, AT5G45650, AT1G79060, AT4G22160, AT1G10460, AT1G64640, AT1G34010, AT4G32920, AT1G65295, AT1G58007, AT1G24070, AT4G23496, AT4G28660, AT2…	2861	985	23426	1.35498	0.0733816	0.00304848	0.00294411	2.53105
GOTERM_BP_DIRECT	GO:0015995~chlorophyll biosynthetic process	23	0.724866	5.90685e-05	AT3G23080, AT5G16030, AT1G30380, AT2G06520, AT4G27700, AT4G12800, AT3G03820, AT5G19940, AT1G31330, AT4G27440, AT1G78600, AT2G15050, AT2G40490, AT4G12980, AT3G16140, AT4G25080, AT5G45930, AT1G03130, AT2G20180, AT3G50685, AT1G44446, AT5G54190, AT1G03630	2861	75	23426	2.511	0.109169	0.00444604	0.00429382	2.36716
GOTERM_BP_DIRECT	GO:0044772~mitotic cell cycle phase transition	14	0.441223	6.93366e-05	AT1G14750, AT1G80370, AT1G15570, AT1G16330, AT3G50070, AT4G34160, AT5G06150, AT1G76310, AT1G44110, AT4G37490, AT2G26760, AT4G35620, AT1G77390, AT1G20610	2861	33	23426	3.47372	0.126892	0.00479449	0.00463034	2.33439
GOTERM_BP_DIRECT	GO:0019253~reductive pentose-phosphate cycle	11	0.346675	7.0965e-05	AT1G32060, AT5G38420, AT3G04790, AT2G45290, AT3G54050, AT1G12900, AT3G62410, AT5G38430, AT1G42970, AT3G55800, AT1G56190	2861	21	23426	4.28898	0.12967	0.00479449	0.00463034	2.33439
GOTERM_BP_DIRECT	GO:0009741~response to brassinosteroid	19	0.598802	7.32987e-05	AT3G54400, AT5G18010, AT4G39070, AT1G29490, AT3G28857, AT2G18010, AT4G36110, AT1G74660, AT4G34160, AT1G29500, AT3G61460, AT3G16570, AT2G26710, AT2G44080, AT5G39860, AT2G40530, AT4G34760, AT3G62070, AT4G38860	2861	56	23426	2.77809	0.133637	0.00479449	0.00463034	2.33439
GOTERM_BP_DIRECT	GO:0007076~mitotic chromosome condensation	7	0.220611	7.40393e-05	AT5G48600, AT5G37630, AT5G62410, AT3G47460, AT3G57060, AT2G32590, AT4G15890	2861	8	23426	7.16454	0.134891	0.00479449	0.00463034	2.33439
GOTERM_BP_DIRECT	GO:0010817~regulation of hormone levels	12	0.378191	7.59474e-05	AT1G67900, AT1G29500, AT5G22580, AT3G50340, AT1G29450, AT4G23820, AT1G29460, AT5G02540, AT5G18080, AT5G18050, AT3G28857, AT5G66580	2861	25	23426	3.93026	0.138116	0.00479449	0.00463034	2.33439
GOTERM_BP_DIRECT	GO:0040008~regulation of growth	36	1.13457	8.02604e-05	AT3G54950, AT5G18020, AT4G30410, AT4G31500, AT1G29450, AT5G64780, AT1G29490, AT4G38850, AT1G29500, AT5G56750, AT1G29440, AT2G46690, AT2G47220, AT5G18050, AT1G78370, AT5G18030, AT1G61795, AT1G34670, AT3G50340, AT1G29460, AT4G24580, AT3G28857, AT1G53700, AT2G46640, AT5G09970, AT1G29510, AT1G29430, AT2G26710, AT5G39860, AT1G02350, AT1G26945, AT4G34760, AT2G47230, AT5G18080, AT2G46660, AT5G18060	2861	148	23426	1.99169	0.145361	0.00490842	0.00474038	2.32419
GOTERM_BP_DIRECT	GO:0009266~response to temperature stimulus	68	2.14308	0.000138966	AT5G42250, AT3G57760, AT2G25080, AT5G43420, AT3G03820, AT4G20690, AT2G36770, AT3G15200, AT5G38420, AT5G02230, AT1G20693, AT4G16980, AT4G13395, AT4G30250, AT2G25790, AT1G12880, AT3G55950, AT5G46780, AT3G49550, AT3G27025, AT3G08760, AT2G42900, AT3G55430, AT4G11600, AT5G10625, AT4G01080, AT3G03830, AT5G48480, AT2G46420, AT1G23330, AT4G39710, AT4G20820, AT1G28660, AT3G09580, AT5G01750, AT2G23120, AT5…	2861	352	23426	1.58178	0.238127	0.00824112	0.00795898	2.09914
GOTERM_BP_DIRECT	GO:1901673~regulation of mitotic spindle assembly	6	0.189095	0.000145759	AT3G17360, AT3G23670, AT3G20150, AT3G19050, AT3G44050, AT4G14150	2861	6	23426	8.18805	0.248189	0.00829487	0.00801089	2.09632
GOTERM_BP_DIRECT	GO:0008610~lipid biosynthetic process	55	1.73338	0.000149231	AT3G06770, AT1G69523, AT1G11545, AT5G62140, AT5G14740, AT2G37300, AT5G44390, AT1G29500, AT3G16850, AT1G01250, AT4G22756, AT1G20693, AT2G04570, AT4G11050, AT3G29180, AT3G47070, AT1G79060, AT2G36026, AT1G62780, AT4G28660, AT2G23960, AT2G41170, AT2G22510, AT1G07420, AT2G21140, AT2G35860, AT3G29670, AT5G57800, AT4G22530, AT2G30010, AT5G35735, AT5G66800, AT1G45010, AT5G39730, AT5G52990, AT1G44760, AT1…	2861	269	23426	1.67414	0.253282	0.00829487	0.00801089	2.09632
GOTERM_BP_DIRECT	GO:0043436~oxoacid metabolic process	64	2.01702	0.000152588	AT1G13360, AT5G17330, AT5G16920, AT2G37025, AT4G21580, AT1G01010, AT5G08250, AT1G01250, AT1G74070, AT1G43650, AT3G07470, AT5G52450, AT5G56490, AT2G43100, AT3G63160, AT2G23130, AT5G52900, AT3G06145, AT3G27025, AT5G49850, AT1G04040, AT3G26770, AT5G26790, AT5G66052, AT3G22415, AT5G56220, AT4G14630, AT2G05710, AT3G13950, AT3G47540, AT1G26920, AT1G75170, AT1G13100, AT5G24600, AT1G61740, AT2G31420, AT1…	2861	327	23426	1.60255	0.258172	0.00829487	0.00801089	2.09632
GOTERM_BP_DIRECT	GO:0009773~photosynthetic electron transport in photosystem I	10	0.315159	0.000173699	AT5G59400, AT1G15980, AT1G55370, AT2G46820, AT3G16250, AT4G12800, AT3G54050, AT4G09650, AT1G18730, AT2G01590	2861	19	23426	4.3095	0.2882	0.00918728	0.00887274	2.05194
GOTERM_BP_DIRECT	GO:0040007~growth	42	1.32367	0.000184236	AT1G09480, AT2G35860, AT5G43020, AT4G01330, AT3G29670, AT4G23820, AT3G03820, AT1G72610, AT1G63480, AT5G66440, AT4G22770, AT3G14172, AT1G29500, AT5G63930, AT3G16850, AT1G02380, AT5G01200, AT2G23130, AT2G46330, AT1G25425, AT3G23080, AT5G44680, AT3G50560, AT5G14230, AT5G52882, AT4G22560, AT3G28857, AT2G18890, AT3G19850, AT3G13330, AT1G25230, AT5G54585, AT1G28660, AT5G35980, AT3G48550, AT5G43950, AT2…	2861	190	23426	1.80999	0.302731	0.00948817	0.00916333	2.03795
GOTERM_BP_DIRECT	GO:0009737~response to abscisic acid	165	5.20013	0.00019572	AT5G01820, AT4G04840, AT3G22060, AT2G35960, AT4G32910, AT1G35230, AT2G33380, AT1G11700, AT2G30550, AT3G02850, AT4G21580, AT2G36770, AT3G15760, AT3G43670, AT4G19810, AT3G47510, AT3G08040, AT1G75240, AT2G46690, AT4G13395, AT3G63280, AT4G12580, AT5G46220, AT5G50720, AT3G29000, AT3G18490, AT1G02816, AT1G70640, AT1G19830, AT2G15020, AT1G01560, AT3G14280, AT1G76980, AT3G11050, AT3G14560, AT3G47860, AT1…	2861	1031	23426	1.31041	0.318229	0.00982113	0.00948489	2.02297
GOTERM_BP_DIRECT	GO:0009639~response to red or far red light	41	1.29215	0.00020983	AT1G67900, AT5G67190, AT2G25080, AT1G29450, AT1G15825, AT5G15830, AT5G18404, AT5G66580, AT4G36110, AT5G60840, AT1G29500, AT1G52342, AT3G45210, AT1G06980, AT1G48745, AT5G02230, AT5G18050, AT3G62070, AT5G66590, AT1G79060, AT4G26860, AT5G16030, AT3G50340, AT4G15090, AT1G29460, AT5G19940, AT3G28857, AT2G18010, AT1G73630, AT5G54585, AT3G05936, AT1G71330, AT5G51670, AT4G36105, AT1G02350, AT5G02540, AT5…	2861	185	23426	1.81465	0.336801	0.0102659	0.00991448	2.00373
GOTERM_BP_DIRECT	GO:0007623~circadian rhythm	31	0.976993	0.000220744	AT5G25830, AT4G00780, AT3G01060, AT5G48250, AT3G21890, AT3G57040, AT1G68050, AT3G63140, AT2G18170, AT4G35160, AT3G46640, AT2G25930, AT3G46780, AT3G48100, AT4G36930, AT5G12050, AT3G54810, AT3G48360, AT4G30350, AT4G02630, AT3G24050, AT3G07650, AT5G24470, AT5G17300, AT5G61380, AT3G06500, AT5G56860, AT4G15248, AT3G14620, AT3G12320, AT3G12700	2861	126	23426	2.01452	0.350819	0.0105365	0.0101758
GOTERM_BP_DIRECT	GO:0022607~cellular component assembly	24	0.756382	0.000230798	AT3G02120, AT5G44680, AT4G31840, AT4G22080, AT4G12800, AT2G20515, AT1G32760, AT1G63480, AT2G36430, AT3G01410, AT1G25320, AT4G14310, AT4G36230, AT4G38950, AT3G17680, AT4G37690, AT2G37390, AT2G38160, AT5G55520, AT1G45201, AT1G03130, AT3G13404, AT2G47010, AT2G42570	2861	87	23426	2.25877	0.363471	0.0107541	0.0103859
GOTERM_BP_DIRECT	GO:0009735~response to cytokinin	20	0.630318	0.000241441	AT1G13430, AT4G28720, AT2G33880, AT1G67710, AT3G29670, AT1G30260, AT1G31040, AT5G25130, AT3G57040, AT1G74660, AT3G15353, AT4G34160, AT1G74890, AT5G62920, AT5G56860, AT3G48100, AT2G26980, AT1G36160, AT2G40670, AT4G16780	2861	66	23426	2.48123	0.376594	0.0109884	0.0106122
GOTERM_BP_DIRECT	GO:0071456~cellular response to hypoxia	50	1.5758	0.000263486	AT1G13360, AT3G23150, AT5G47060, AT1G73500, AT4G24570, AT5G41080, AT5G57220, AT4G17230, AT2G01180, AT4G30370, AT4G13395, AT4G23570, AT3G56400, AT5G42380, AT3G56880, AT3G07350, AT1G57630, AT1G72900, AT1G53840, AT5G04340, AT5G54960, AT3G13310, AT2G41010, AT1G03220, AT1G54050, AT3G23170, AT3G02550, AT1G59860, AT2G14247, AT5G25250, AT3G24500, AT1G68690, AT5G35735, AT1G13300, AT2G25735, AT1G78850, AT5…	2861	243	23426	1.68478	0.402924	0.0117191	0.0113179
GOTERM_BP_DIRECT	GO:0000079~regulation of cyclin-dependent protein serine/threonine kinase activity	16	0.504255	0.000313309	AT1G14750, AT1G80370, AT1G15570, AT1G16330, AT3G21870, AT3G50070, AT4G34160, AT5G06150, AT1G76310, AT1G44110, AT4G37490, AT2G26760, AT4G35620, AT2G44740, AT1G77390, AT1G20610	2861	47	23426	2.78742	0.458408	0.0136255	0.013159
GOTERM_BP_DIRECT	GO:0002213~defense response to insect	21	0.661834	0.000421308	AT5G43580, AT1G13990, AT5G44565, AT5G24770, AT1G74930, AT1G65390, AT2G38400, AT3G56060, AT3G51090, AT5G65040, AT5G57220, AT2G22860, AT3G14060, AT1G52100, AT5G36220, AT3G14395, AT2G22510, AT1G53560, AT4G16380, AT4G16760, AT4G13395	2861	74	23426	2.32363	0.561622	0.0177824	0.0171736
GOTERM_BP_DIRECT	GO:0010052~guard cell differentiation	9	0.283643	0.000427069	AT2G30370, AT2G02820, AT4G12970, AT3G06120, AT4G14723, AT5G53210, AT1G34245, AT3G22820, AT1G71866	2861	17	23426	4.33485	0.566539	0.0177824	0.0171736
GOTERM_BP_DIRECT	GO:0007094~mitotic spindle assembly checkpoint	7	0.220611	0.000445982	AT1G77720, AT3G25980, AT1G69400, AT5G05510, AT1G49910, AT2G20635, AT2G33560	2861	10	23426	5.73163	0.582295	0.018183	0.0175605
GOTERM_BP_DIRECT	GO:0080028~nitrile biosynthetic process	6	0.189095	0.000458499	AT3G07720, AT3G16410, AT3G16390, AT1G54040, AT3G16400, AT5G48180	2861	7	23426	7.01833	0.592408	0.0183119	0.0176849
GOTERM_BP_DIRECT	GO:0055072~iron ion homeostasis	15	0.472739	0.000510049	AT5G01600, AT1G58340, AT5G51720, AT3G56980, AT3G56970, AT3G07700, AT1G74770, AT5G04150, AT3G47640, AT4G36060, AT2G40300, AT3G08040, AT4G16370, AT1G80830, AT2G41240	2861	44	23426	2.79138	0.631539	0.0199633	0.0192798
GOTERM_BP_DIRECT	GO:0048366~leaf development	41	1.29215	0.000581571	AT5G01600, AT4G25420, AT5G43020, AT4G24150, AT2G06200, AT3G04810, AT5G48790, AT2G34010, AT5G06250, AT2G23430, AT3G17185, AT2G25730, AT5G53660, AT3G60670, AT2G22840, AT5G28640, AT1G02380, AT2G45480, AT4G37740, AT3G52910, AT4G27950, AT1G32190, AT2G36400, AT1G31040, AT5G53950, AT4G29350, AT3G21100, AT2G32280, AT2G36120, AT2G19760, AT5G48480, AT5G64910, AT3G61650, AT2G01890, AT2G19090, AT2G42200, AT2…	2861	194	23426	1.73046	0.67969	0.0223163	0.0215523
GOTERM_BP_DIRECT	GO:1901566~organonitrogen compound biosynthetic process	53	1.67034	0.000603166	AT5G21430, AT1G20816, AT2G25080, AT1G15825, AT5G62140, AT3G21055, AT2G16760, AT2G32250, AT5G38420, AT1G78995, AT1G74070, AT1G04360, AT3G63160, AT1G78030, AT5G16030, AT5G44520, AT1G62780, AT1G64200, AT3G26330, AT2G30840, AT5G15860, AT5G10625, AT4G01080, AT4G28660, AT4G13500, AT3G16460, AT3G48870, AT3G09580, AT1G12090, AT3G52840, AT1G07985, AT2G46220, AT4G12690, AT2G20725, AT4G37540, AT2G23910, AT1…	2861	271	23426	1.60135	0.692952	0.0225425	0.0217707
GOTERM_BP_DIRECT	GO:0006631~fatty acid metabolic process	26	0.819414	0.000610502	AT2G11810, AT3G23790, AT1G55320, AT5G23050, AT4G00360, AT1G10410, AT1G15500, AT4G15530, AT1G23480, AT2G47240, AT2G47440, AT1G26930, AT1G64400, AT5G16230, AT5G15860, AT1G02816, AT2G18890, AT5G58860, AT1G23330, AT2G41170, AT4G37690, AT2G41475, AT1G20560, AT1G01600, AT4G15440, AT1G63710	2861	104	23426	2.04701	0.697332	0.0225425	0.0217707
GOTERM_BP_DIRECT	GO:0009736~cytokinin-activated signaling pathway	24	0.756382	0.000761866	AT4G27950, AT1G67710, AT1G10460, AT3G29670, AT2G41940, AT5G24470, AT1G68870, AT1G70510, AT3G21510, AT3G57040, AT5G61380, AT2G01830, AT1G74890, AT5G62920, AT5G56860, AT1G27210, AT3G16360, AT2G01760, AT2G01890, AT3G48100, AT1G78100, AT2G40670, AT5G53290, AT4G11140	2861	94	23426	2.09056	0.774974	0.0276106	0.0266653
GOTERM_BP_DIRECT	GO:0018130~heterocycle biosynthetic process	40	1.26064	0.00082249	AT2G25080, AT1G63220, AT3G21690, AT3G01345, AT1G15825, AT3G21870, AT5G64460, AT5G48490, AT4G28750, AT2G22200, AT4G13572, AT4G13575, AT2G23910, AT1G54000, AT1G76590, AT5G50175, AT1G04360, AT1G54020, AT1G03130, AT3G09590, AT1G61600, AT2G44210, AT5G16030, AT2G35410, AT5G44520, AT1G62780, AT3G08660, AT1G70640, AT5G10625, AT1G24070, AT3G53170, AT1G15830, AT2G36000, AT4G14870, AT1G52770, AT3G14760, AT3…	2861	191	23426	1.71477	0.800167	0.0292657	0.0282637
GOTERM_BP_DIRECT	GO:0019684~photosynthesis, light reaction	15	0.472739	0.000840908	AT1G06680, AT3G26510, AT3G01440, AT4G28660, AT5G66570, AT5G66580, AT4G37540, AT3G45600, AT4G38690, AT1G06980, AT5G52100, AT1G02350, AT3G09490, AT5G20630, AT3G50820	2861	46	23426	2.67002	0.807248	0.0293867	0.0283807
GOTERM_BP_DIRECT	GO:0006355~regulation of transcription, DNA-templated	274	8.63536	0.000942458	AT1G67900, AT4G35900, AT1G15580, AT5G65410, AT3G21890, AT1G70510, AT4G00480, AT5G15830, AT5G46690, AT5G63470, AT3G57040, AT5G25190, AT2G46970, AT3G15760, AT5G53660, AT5G61850, AT5G54630, AT4G17230, AT2G47260, AT3G50410, AT2G40750, AT1G53170, AT3G56400, AT2G33550, AT3G56880, AT3G29000, AT3G55430, AT1G66140, AT2G25900, AT2G42380, AT1G76980, AT4G31550, AT4G16250, AT3G23050, AT2G41940, AT3G56970, AT5…	2861	1879	23426	1.194	0.842016	0.0323577	0.0312499
GOTERM_BP_DIRECT	GO:0032465~regulation of cytokinesis	5	0.15758	0.00100061	AT5G11510, AT4G32830, AT2G25880, AT2G45490, AT4G32730	2861	5	23426	8.18805	0.859025	0.033762	0.0326061
GOTERM_BP_DIRECT	GO:0009625~response to insect	14	0.441223	0.00107174	AT3G56400, AT5G44565, AT4G31500, AT5G44420, AT5G24770, AT1G16410, AT5G65040, AT4G13770, AT2G22330, AT4G16740, AT3G14210, AT1G18570, AT5G07700, AT4G19840	2861	42	23426	2.72935	0.877363	0.0355492	0.0343321
GOTERM_BP_DIRECT	GO:0042742~defense response to bacterium	167	5.26316	0.00114427	AT5G24660, AT1G10170, AT1G27170, AT2G30550, AT5G44390, AT5G57220, AT3G20600, AT3G14150, AT4G16820, AT5G57340, AT3G15760, AT4G14400, AT4G11650, AT4G11530, AT1G28375, AT5G02230, AT2G40750, AT3G12810, AT2G46330, AT4G13395, AT3G56400, AT3G50140, AT3G55950, AT3G10525, AT3G56880, AT5G49850, AT3G29000, AT3G55430, AT5G64310, AT2G16870, AT2G01830, AT4G30060, AT4G11521, AT4G31550, AT5G59890, AT1G03220, AT2…	2861	1086	23426	1.25912	0.893607	0.0373222	0.0360444
GOTERM_BP_DIRECT	GO:0009556~microsporogenesis	11	0.346675	0.00117798	AT1G15110, AT1G01690, AT1G71830, AT3G11980, AT2G13680, AT5G18700, AT1G06660, AT1G77390, AT1G02065, AT5G07280, AT4G15890	2861	28	23426	3.21673	0.900407	0.0377918	0.036498
GOTERM_BP_DIRECT	GO:0060586~multicellular organismal iron ion homeostasis	11	0.346675	0.0016032	AT5G01600, AT5G04150, AT1G58340, AT5G51720, AT3G56980, AT3G47640, AT3G56970, AT2G40300, AT3G08040, AT4G16370, AT2G41240	2861	29	23426	3.10581	0.956717	0.0506044	0.0488719
GOTERM_BP_DIRECT	GO:0000910~cytokinesis	21	0.661834	0.00170123	AT3G03130, AT1G79060, AT1G80280, AT5G16030, AT1G11220, AT3G02120, AT1G11120, AT2G42800, AT5G14230, AT2G37300, AT1G12500, AT5G11510, AT1G30600, AT5G56220, AT2G37390, AT4G36180, AT2G19090, AT3G20260, AT5G55180, AT1G53070, AT1G25510	2861	82	23426	2.09694	0.964284	0.0528463	0.051037
GOTERM_BP_DIRECT	GO:0007049~cell cycle	47	1.48125	0.00174535	AT4G20390, AT1G14750, AT1G44900, AT5G67270, AT3G27630, AT5G48630, AT4G02060, AT1G16330, AT3G21870, AT5G14960, AT3G50070, AT3G51280, AT4G09160, AT1G71380, AT5G13840, AT4G33260, AT2G23430, AT5G06150, AT2G23755, AT5G60880, AT5G10150, AT1G76310, AT2G26760, AT4G35620, AT2G42570, AT5G48820, AT1G80370, AT3G10525, AT1G08560, AT3G08880, AT5G22110, AT1G15570, AT1G80450, AT4G32700, AT5G48385, AT3G01330, AT4…	2861	244	23426	1.57721	0.967243	0.0533696	0.0515424
GOTERM_BP_DIRECT	GO:0009409~response to cold	96	3.02553	0.0020524	AT5G01820, AT1G61520, AT1G05260, AT4G03150, AT1G01180, AT5G62140, AT3G54050, AT5G48790, AT3G21055, AT2G33380, AT1G72610, AT5G14740, AT4G09650, AT2G38750, AT1G10410, AT1G54820, AT1G51670, AT4G38690, AT2G22840, AT1G78995, AT1G74070, AT5G04530, AT4G16980, AT3G47030, AT3G48360, AT4G35300, AT2G20260, AT4G06536, AT5G50720, AT4G21390, AT3G56880, AT3G29000, AT4G06534, AT1G62780, AT3G56200, AT1G56540, AT3…	2861	584	23426	1.34598	0.982059	0.061793	0.0596774
GOTERM_BP_DIRECT	GO:0071446~cellular response to salicylic acid stimulus	14	0.441223	0.00215956	AT5G19250, AT3G06980, AT5G54710, AT1G16110, AT4G11900, AT2G30550, AT3G01420, AT2G18690, AT4G14400, AT1G16260, AT2G32800, AT4G34950, AT4G36500, AT5G13170	2861	45	23426	2.54739	0.98546	0.0640343	0.061842
GOTERM_BP_DIRECT	GO:0009641~shade avoidance	8	0.252127	0.0025574	AT2G46970, AT5G10200, AT1G78600, AT4G31500, AT2G44910, AT4G16780, AT5G47370, AT2G18010	2861	17	23426	3.8532	0.993337	0.074699	0.0721416
GOTERM_BP_DIRECT	GO:0043687~post-translational protein modification	5	0.15758	0.00271031	AT3G13670, AT4G32830, AT1G09450, AT2G25880, AT2G45490	2861	6	23426	6.82337	0.995064	0.0767198	0.0740932
GOTERM_BP_DIRECT	GO:0014070~response to organic cyclic compound	61	1.92247	0.00273407	AT5G17330, AT3G06770, AT3G03820, AT1G31550, AT5G26280, AT4G09890, AT5G66580, AT1G29500, AT3G16850, AT4G21745, AT5G02230, AT3G07470, AT2G46690, AT1G22910, AT1G03870, AT4G13395, AT4G34770, AT2G31010, AT3G08760, AT1G64640, AT3G50340, AT2G41170, AT4G12730, AT4G37690, AT3G19010, AT1G54010, AT3G47540, AT2G04100, AT5G01750, AT1G03220, AT4G35110, AT5G66480, AT5G50335, AT5G23510, AT5G48657, AT4G33666, AT5…	2861	344	23426	1.45195	0.995289	0.0767198	0.0740932
GOTERM_BP_DIRECT	GO:0010114~response to red light	22	0.69335	0.00274419	AT2G32560, AT4G31500, AT1G06350, AT1G64640, AT5G24470, AT3G23880, AT5G15860, AT5G26280, AT1G15500, AT5G28490, AT4G32280, AT2G40080, AT4G15233, AT5G56550, AT5G57760, AT5G53660, AT1G28660, AT1G04570, AT1G76590, AT3G48100, AT4G36930, AT5G52250	2861	91	23426	1.97953	0.995382	0.0767198	0.0740932
GOTERM_BP_DIRECT	GO:0031347~regulation of defense response	103	3.24614	0.00294835	AT5G24660, AT2G30550, AT1G12750, AT4G16820, AT4G14400, AT2G40750, AT2G46330, AT4G13395, AT5G45770, AT3G56400, AT3G50140, AT3G55950, AT3G56880, AT5G49850, AT3G29000, AT3G55430, AT5G64310, AT2G16870, AT4G11521, AT3G48150, AT4G35110, AT1G63720, AT5G48657, AT3G25597, AT1G68690, AT1G73880, AT2G18690, AT5G63930, AT1G06800, AT5G36220, AT5G13220, AT3G09032, AT2G27310, AT1G70090, AT1G59590, AT4G30470, AT3…	2861	641	23426	1.31571	0.996907	0.0812666	0.0784844
GOTERM_BP_DIRECT	GO:0002237~response to molecule of bacterial origin	32	1.00851	0.00300821	AT5G06839, AT5G23510, AT5G20480, AT1G80460, AT2G39660, AT3G59880, AT2G30550, AT1G68690, AT5G35735, AT2G18690, AT4G16820, AT2G25735, AT3G48640, AT5G44910, AT2G27310, AT1G59590, AT5G45350, AT3G47090, AT4G21390, AT5G48540, AT3G29000, AT1G55450, AT4G00970, AT1G56540, AT5G54720, AT1G33760, AT4G23210, AT1G51800, AT2G32140, AT3G19010, AT3G13950, AT5G41750	2861	153	23426	1.71253	0.997249	0.0817649	0.0789656
GOTERM_BP_DIRECT	GO:0009624~response to nematode	21	0.661834	0.00310789	AT5G51600, AT1G58340, AT2G36400, AT1G64780, AT1G59740, AT2G39350, AT3G60160, AT1G72140, AT5G13740, AT2G47800, AT1G02800, AT2G22840, AT2G38290, AT3G61650, AT1G61800, AT2G47260, AT2G01340, AT5G13580, AT4G32650, AT5G52450, AT5G38030	2861	86	23426	1.99941	0.997738	0.0833171	0.0804646
GOTERM_BP_DIRECT	GO:0009767~photosynthetic electron transport chain	9	0.283643	0.00320256	AT1G08380, AT4G05180, AT4G21280, AT5G66190, AT5G44520, AT1G14150, AT1G74070, AT2G01918, AT3G01440	2861	22	23426	3.34966	0.998122	0.0835656	0.0807046
GOTERM_BP_DIRECT	GO:0010345~suberin biosynthetic process	9	0.283643	0.00320256	AT5G58860, AT5G41040, AT3G44540, AT3G44550, AT3G11430, AT3G11980, AT5G13580, AT4G33790, AT5G23190	2861	22	23426	3.34966	0.998122	0.0835656	0.0807046
GOTERM_BP_DIRECT	GO:0009651~response to salt stress	103	3.24614	0.00390284	AT5G01820, AT3G05680, AT5G24660, AT1G10170, AT2G33380, AT1G73500, AT4G19810, AT4G13395, AT3G56880, AT3G29000, AT3G55430, AT3G56360, AT4G21870, AT3G45600, AT2G15390, AT1G76980, AT3G09260, AT4G35750, AT3G04010, AT1G63720, AT1G59860, AT3G57540, AT1G75940, AT2G20880, AT3G44540, AT2G45180, AT2G27310, AT4G34710, AT2G03340, AT3G51960, AT5G37670, AT5G01520, AT3G03450, AT5G48540, AT5G18630, AT3G01830, AT1…	2861	647	23426	1.30351	0.999525	0.0996876	0.0962747
GOTERM_BP_DIRECT	GO:0010103~stomatal complex morphogenesis	6	0.189095	0.00400313	AT3G61650, AT1G75640, AT1G04110, AT5G62230, AT5G07180, AT1G80080	2861	10	23426	4.91283	0.99961	0.0996876	0.0962747
GOTERM_BP_DIRECT	GO:0010389~regulation of G2/M transition of mitotic cell cycle	6	0.189095	0.00400313	AT1G80370, AT1G76540, AT1G15570, AT2G38620, AT1G20930, AT3G54180	2861	10	23426	4.91283	0.99961	0.0996876	0.0962747
GOTERM_BP_DIRECT	GO:0009813~flavonoid biosynthetic process	14	0.441223	0.00402418	AT3G55120, AT1G62780, AT4G09820, AT5G63590, AT5G63580, AT5G63600, AT2G45400, AT5G08640, AT2G22510, AT5G07990, AT1G02050, AT1G44760, AT2G47460, AT2G40890	2861	48	23426	2.38818	0.999626	0.0996876	0.0962747
GOTERM_BP_DIRECT	GO:0009635~response to herbicide	7	0.220611	0.00412868	AT4G32280, AT2G40610, AT1G37130, AT1G77760, AT1G04180, AT3G59410, AT3G11980	2861	14	23426	4.09402	0.999695	0.100998	0.09754
GOTERM_BP_DIRECT	GO:0010120~camalexin biosynthetic process	8	0.252127	0.00531587	AT3G56400, AT2G22330, AT4G21390, AT1G54000, AT3G13950, AT4G27260, AT4G30530, AT1G73500	2861	19	23426	3.4476	0.99997	0.128434	0.124037
GOTERM_BP_DIRECT	GO:0009645~response to low light intensity stimulus	9	0.283643	0.00589241	AT1G67900, AT1G61520, AT3G61470, AT3G16140, AT2G25080, AT5G19940, AT1G03130, AT5G36910, AT5G66580	2861	24	23426	3.07052	0.999991	0.138933	0.134177
GOTERM_BP_DIRECT	GO:0009718~anthocyanin-containing compound biosynthetic process	9	0.283643	0.00589241	AT1G78600, AT4G14090, AT1G74420, AT3G29590, AT2G30760, AT5G42800, AT4G22880, AT5G54060, AT4G17880	2861	24	23426	3.07052	0.999991	0.138933	0.134177
GOTERM_BP_DIRECT	GO:0099402~plant organ development	13	0.409707	0.00642422	AT2G36400, AT4G24150, AT2G06200, AT3G57130, AT4G07960, AT2G41370, AT3G18010, AT5G53660, AT2G45480, AT5G59340, AT4G37740, AT3G28180, AT3G52910	2861	45	23426	2.36544	0.999997	0.149669	0.144545
GOTERM_BP_DIRECT	GO:0010444~guard mother cell differentiation	6	0.189095	0.006606	AT4G34160, AT2G02820, AT1G15570, AT2G38620, AT3G50070, AT3G54180	2861	11	23426	4.46621	0.999998	0.152094	0.146886
GOTERM_BP_DIRECT	GO:0009826~unidimensional cell growth	41	1.29215	0.00684649	AT4G25420, AT3G55500, AT2G03090, AT2G40610, AT3G02170, AT4G01630, AT4G28250, AT5G54510, AT1G72510, AT4G22970, AT4G38950, AT4G16520, AT1G20190, AT3G45970, AT1G54740, AT4G38690, AT5G60880, AT1G23480, AT2G25930, AT2G05520, AT2G28620, AT2G47440, AT4G16780, AT3G49110, AT2G38400, AT1G18620, AT3G56060, AT1G67050, AT2G19760, AT2G35350, AT3G54180, AT5G47370, AT1G21270, AT5G28490, AT4G12730, AT3G18000, AT1…	2861	221	23426	1.51905	0.999999	0.154679	0.149383
GOTERM_BP_DIRECT	GO:0009755~hormone-mediated signaling pathway	53	1.67034	0.00693839	AT4G01010, AT5G49525, AT5G54710, AT2G37025, AT2G36330, AT2G18196, AT3G13380, AT2G40270, AT4G15530, AT1G24095, AT5G02230, AT1G20930, AT2G46330, AT4G13395, AT3G29180, AT2G46650, AT3G55950, AT5G46780, AT4G21390, AT3G08760, AT3G29000, AT4G32800, AT1G56540, AT5G64310, AT1G17970, AT4G30060, AT2G39580, AT3G19010, AT1G76540, AT3G05936, AT3G03760, AT2G36630, AT5G20480, AT1G61780, AT5G25130, AT1G68690, AT5…	2861	303	23426	1.43223	0.999999	0.154679	0.149383
GOTERM_BP_DIRECT	GO:0015996~chlorophyll catabolic process	12	0.378191	0.0069554	AT3G14060, AT3G14280, AT1G44000, AT3G14560, AT3G03470, AT3G26220, AT1G53560, AT4G16690, AT4G11910, AT4G13250, AT2G41250, AT1G26930	2861	40	23426	2.45641	0.999999	0.154679	0.149383
GOTERM_BP_DIRECT	GO:0010035~response to inorganic substance	84	2.64734	0.00725006	AT5G48430, AT5G17330, AT5G43420, AT5G54710, AT2G37025, AT5G26280, AT5G44390, AT2G22200, AT4G16820, AT1G01010, AT2G02710, AT3G47510, AT5G65610, AT1G54020, AT2G28780, AT1G61600, AT4G04830, AT5G27889, AT4G21390, AT4G01600, AT3G08760, AT1G55450, AT1G04040, AT1G64200, AT5G42860, AT3G03150, AT5G54720, AT2G16870, AT5G66052, AT1G02610, AT3G16460, AT1G53560, AT1G71330, AT1G54010, AT3G47540, AT5G50120, AT5…	2861	523	23426	1.3151	0.999999	0.15942	0.153962
GOTERM_BP_DIRECT	GO:0003002~regionalization	15	0.472739	0.00744319	AT1G13100, AT1G11120, AT5G15780, AT3G05470, AT3G53190, AT3G21100, AT1G15500, AT3G18960, AT1G30600, AT1G23000, AT3G20260, AT1G44760, AT4G34400, AT1G25510, AT4G30250	2861	57	23426	2.15475	1	0.161848	0.156307
GOTERM_BP_DIRECT	GO:0044255~cellular lipid metabolic process	44	1.3867	0.00778612	AT3G29670, AT3G21690, AT1G34640, AT2G37300, AT1G01430, AT4G33140, AT3G16850, AT1G22330, AT2G42190, AT5G38420, AT3G45210, AT5G39730, AT5G52990, AT1G20693, AT1G03870, AT1G35180, AT5G41900, AT3G29180, AT5G52900, AT5G45650, AT1G09390, AT2G39435, AT5G44020, AT3G51750, AT5G49950, AT3G26550, AT4G09500, AT3G26510, AT4G20240, AT4G28660, AT2G23960, AT2G44360, AT2G15050, AT5G56220, AT2G21880, AT3G16140, AT2…	2861	243	23426	1.48261	1	0.167444	0.161712
GOTERM_BP_DIRECT	GO:0048869~cellular developmental process	20	0.630318	0.00795631	AT3G02120, AT3G24780, AT3G16490, AT1G12500, AT5G62710, AT4G14310, AT4G36230, AT1G49000, AT1G30600, AT1G23000, AT5G12970, AT4G37690, AT3G14000, AT1G28375, AT5G10160, AT1G09960, AT4G11080, AT5G48900, AT2G42570, AT4G39860	2861	87	23426	1.88231	1	0.169245	0.16345
GOTERM_BP_DIRECT	GO:0010150~leaf senescence	50	1.5758	0.00883796	AT5G51720, AT3G03341, AT3G26220, AT3G21690, AT5G54710, AT1G73500, AT1G11700, AT2G30550, AT1G30700, AT1G69490, AT4G32070, AT2G02710, AT3G15760, AT4G35783, AT3G63280, AT4G28940, AT3G56400, AT1G20900, AT5G14890, AT5G10625, AT1G64360, AT2G39730, AT2G32140, AT1G76980, AT3G19010, AT4G34060, AT4G16690, AT3G47540, AT5G13170, AT2G36630, AT5G62165, AT2G18690, AT2G25735, AT2G18090, AT2G27310, AT1G54040, AT5…	2861	286	23426	1.43148	1	0.184779	0.178453
GOTERM_BP_DIRECT	GO:0051026~chiasma assembly	7	0.220611	0.00887542	AT1G14750, AT1G01690, AT1G03180, AT2G06510, AT3G22880, AT1G53490, AT1G67370	2861	16	23426	3.58227	1	0.184779	0.178453
GOTERM_BP_DIRECT	GO:0044550~secondary metabolite biosynthetic process	29	0.913962	0.00909443	AT5G48657, AT5G17330, AT1G55120, AT5G62140, AT4G22770, AT1G30700, AT4G32070, AT5G08250, AT5G66800, AT3G11680, AT2G38060, AT1G74070, AT5G02230, AT1G04360, AT4G16380, AT5G55180, AT1G35180, AT4G28940, AT3G55950, AT1G10460, AT5G61340, AT1G02630, AT3G22415, AT1G23330, AT3G14060, AT2G22510, AT2G38390, AT4G17800, AT4G17480	2861	145	23426	1.63761	1	0.186806	0.180411
GOTERM_BP_DIRECT	GO:0009851~auxin biosynthetic process	11	0.346675	0.00916373	AT1G75520, AT4G28720, AT5G11320, AT1G19790, AT5G12330, AT1G04180, AT4G32540, AT5G17300, AT4G13260, AT3G51060, AT3G43600	2861	36	23426	2.5019	1	0.186806	0.180411
GOTERM_BP_DIRECT	GO:0042435~indole-containing compound biosynthetic process	15	0.472739	0.0101955	AT4G04840, AT4G09500, AT1G17330, AT5G26280, AT2G22200, AT4G32070, AT2G23910, AT3G47510, AT1G54010, AT1G43650, AT4G30660, AT1G54020, AT5G52120, AT2G46650, AT5G16190	2861	59	23426	2.08171	1	0.1957	0.189
GOTERM_BP_DIRECT	GO:0043933~macromolecular complex subunit organization	6	0.189095	0.0101975	AT5G16030, AT2G21880, AT5G60210, AT5G03130, AT1G15825, AT1G15500	2861	12	23426	4.09402	1	0.1957	0.189
GOTERM_BP_DIRECT	GO:0010106~cellular response to iron ion starvation	5	0.15758	0.0103262	AT5G04150, AT3G56980, AT3G47640, AT3G56970, AT2G41240	2861	8	23426	5.11753	1	0.1957	0.189
GOTERM_BP_DIRECT	GO:0010258~NADH dehydrogenase complex (plastoquinone) assembly	5	0.15758	0.0103262	AT1G74880, AT5G20935, AT4G37925, AT4G21445, AT5G52780	2861	8	23426	5.11753	1	0.1957	0.189
GOTERM_BP_DIRECT	GO:0000082~G1/S transition of mitotic cell cycle	5	0.15758	0.0103262	AT4G34160, AT1G76540, AT2G38620, AT1G20930, AT3G54180	2861	8	23426	5.11753	1	0.1957	0.189
GOTERM_BP_DIRECT	GO:0042549~photosystem II stabilization	5	0.15758	0.0103262	AT3G01480, AT5G01920, AT5G66570, AT3G50820, AT2G30570	2861	8	23426	5.11753	1	0.1957	0.189
GOTERM_BP_DIRECT	GO:0048232~male gamete generation	5	0.15758	0.0103262	AT4G39940, AT5G67520, AT2G06510, AT2G14750, AT3G03900	2861	8	23426	5.11753	1	0.1957	0.189
GOTERM_BP_DIRECT	GO:0044248~cellular catabolic process	70	2.20611	0.0104	AT1G64950, AT3G04670, AT3G03341, AT1G13360, AT2G25080, AT4G06744, AT3G21690, AT1G01180, AT2G32090, AT5G23050, AT1G19540, AT1G10410, AT1G15500, AT1G30700, AT4G32070, AT1G23440, AT2G02710, AT1G54740, AT1G50260, AT5G02230, AT1G79360, AT2G20260, AT3G26690, AT4G01600, AT3G08760, AT1G56220, AT3G03150, AT4G11600, AT4G21510, AT5G15860, AT3G56360, AT1G70640, AT5G64550, AT5G66052, AT3G15450, AT1G02610, AT5…	2861	430	23426	1.33294	1	0.1957	0.189
GOTERM_BP_DIRECT	GO:0000911~cytokinesis by cell plate formation	13	0.409707	0.0110209	AT5G51600, AT3G19050, AT5G18700, AT4G22970, AT4G14310, AT1G54960, AT3G17360, AT1G18370, AT3G43210, AT1G50240, AT3G61650, AT1G53140, AT2G28620	2861	48	23426	2.2176	1	0.205408	0.198375
GOTERM_BP_DIRECT	GO:0080090~regulation of primary metabolic process	54	1.70186	0.0114194	AT3G21690, AT2G37460, AT1G31550, AT2G36970, AT5G13520, AT1G24095, AT2G46650, AT5G27889, AT5G60150, AT2G39330, AT1G24070, AT3G01410, AT1G23330, AT5G64910, AT2G39580, AT1G71330, AT1G04990, AT3G52720, AT5G43950, AT5G66040, AT1G64850, AT2G32990, AT4G31840, AT3G30340, AT5G25130, AT2G37520, AT4G09750, AT1G25320, AT2G42150, AT3G25717, AT3G14172, AT4G38950, AT3G48700, AT2G23910, AT5G16190, AT4G35320, AT4…	2861	318	23426	1.39042	1	0.210828	0.20361
GOTERM_BP_DIRECT	GO:0000160~phosphorelay signal transduction system	12	0.378191	0.0122871	AT2G01830, AT1G74890, AT5G62920, AT1G67710, AT3G16360, AT2G01760, AT5G24470, AT3G48100, AT3G21510, AT2G40670, AT3G57040, AT5G61380	2861	43	23426	2.28504	1	0.221224	0.21365
GOTERM_BP_DIRECT	GO:1990641~response to iron ion starvation	7	0.220611	0.0123216	AT5G67370, AT1G47395, AT2G30766, AT1G78830, AT1G47400, AT3G12820, AT3G07700	2861	17	23426	3.37155	1	0.221224	0.21365
GOTERM_BP_DIRECT	GO:0051259~protein oligomerization	7	0.220611	0.0123216	AT1G59860, AT1G53540, AT5G42980, AT4G21870, AT5G37670, AT1G54050, AT2G19310	2861	17	23426	3.37155	1	0.221224	0.21365
GOTERM_BP_DIRECT	GO:0006833~water transport	8	0.252127	0.0129561	AT2G45960, AT2G37170, AT3G53420, AT3G16240, AT3G61430, AT4G23400, AT3G54820, AT4G20140	2861	22	23426	2.97747	1	0.230501	0.222609
GOTERM_BP_DIRECT	GO:0007059~chromosome segregation	10	0.315159	0.0148672	AT1G77720, AT5G63920, AT3G54670, AT3G23890, AT1G69400, AT3G48210, AT1G49910, AT2G45490, AT4G22970, AT3G14190	2861	33	23426	2.48123	1	0.25778	0.248955
GOTERM_BP_DIRECT	GO:0007052~mitotic spindle organization	6	0.189095	0.0149279	AT5G60930, AT4G32830, AT3G61650, AT2G25880, AT2G45490, AT2G28620	2861	13	23426	3.7791	1	0.25778	0.248955
GOTERM_BP_DIRECT	GO:0051754~meiotic sister chromatid cohesion, centromeric	4	0.126064	0.0150163	AT5G05490, AT5G05510, AT2G20635, AT2G33560	2861	5	23426	6.55044	1	0.25778	0.248955
GOTERM_BP_DIRECT	GO:0006272~leading strand elongation	4	0.126064	0.0150163	AT1G08260, AT2G29570, AT1G07370, AT5G67100	2861	5	23426	6.55044	1	0.25778	0.248955
GOTERM_BP_DIRECT	GO:0019760~glucosinolate metabolic process	24	0.756382	0.0151896	AT3G60900, AT5G66040, AT1G64850, AT5G48657, AT4G32800, AT3G27540, AT1G55120, AT5G62140, AT2G39330, AT5G26790, AT1G66140, AT5G35735, AT3G51090, AT5G44390, AT5G57220, AT3G25717, AT2G22840, AT5G05350, AT2G02540, AT4G30530, AT3G09260, AT1G77280, AT1G25510, AT4G37750	2861	118	23426	1.66537	1	0.258488	0.249638
GOTERM_BP_DIRECT	GO:0006298~mismatch repair	7	0.220611	0.0166085	AT4G25540, AT2G29570, AT3G24495, AT1G07370, AT4G02070, AT4G02460, AT1G65070	2861	18	23426	3.18424	1	0.280197	0.270604
GOTERM_BP_DIRECT	GO:1901575~organic substance catabolic process	30	0.945477	0.0172777	AT1G11440, AT4G26950, AT5G23050, AT1G15800, AT4G09750, AT5G35735, AT1G15500, AT1G52342, AT1G03130, AT1G20693, AT4G16380, AT1G70090, AT5G01200, AT1G56080, AT2G20260, AT3G26690, AT5G45650, AT3G23080, AT3G08760, AT5G15860, AT5G19940, AT3G57770, AT1G02813, AT1G53780, AT2G28630, AT3G10340, AT4G30660, AT1G79790, AT3G48690, AT2G46220	2861	159	23426	1.54491	1	0.288995	0.279101
GOTERM_BP_DIRECT	GO:0065008~regulation of biological quality	24	0.756382	0.0183607	AT2G36885, AT4G24750, AT4G32920, AT2G14247, AT5G52882, AT2G30840, AT3G19184, AT2G30760, AT1G16530, AT5G66440, AT2G30010, AT5G66052, AT1G25320, AT2G42150, AT4G38950, AT3G25717, AT4G29270, AT5G38420, AT5G52120, AT4G34950, AT3G13404, AT2G47010, AT4G37420, AT5G01610	2861	120	23426	1.63761	1	0.304508	0.294083
GOTERM_BP_DIRECT	GO:0071310~cellular response to organic substance	35	1.10306	0.0188465	AT1G13100, AT3G04010, AT5G43420, AT3G25730, AT3G01345, AT1G30320, AT4G28350, AT2G30550, AT1G15800, AT2G32250, AT2G36330, AT1G77885, AT4G16820, AT2G20562, AT4G15233, AT5G66800, AT3G48640, AT4G17030, AT2G46330, AT5G45350, AT3G47090, AT1G55450, AT4G00970, AT4G21510, AT5G54720, AT2G32140, AT1G53840, AT1G02610, AT3G13330, AT1G71970, AT4G11521, AT3G13950, AT2G47550, AT4G35750, AT4G35110	2861	194	23426	1.47722	1	0.309938	0.299327
GOTERM_BP_DIRECT	GO:0048825~cotyledon development	11	0.346675	0.0194548	AT5G11320, AT5G28640, AT2G26700, AT4G19960, AT4G32540, AT2G32280, AT5G59340, AT5G53290, AT1G53700, AT3G54180, AT4G11140	2861	40	23426	2.25171	1	0.317275	0.306413
GOTERM_BP_DIRECT	GO:0010039~response to iron ion	9	0.283643	0.0197665	AT5G01600, AT4G24120, AT1G13609, AT1G13607, AT1G13608, AT4G36060, AT5G24380, AT2G40300, AT3G25190	2861	29	23426	2.54112	1	0.317989	0.307102
GOTERM_BP_DIRECT	GO:1901701~cellular response to oxygen-containing compound	77	2.42673	0.0198235	AT1G64950, AT5G43420, AT3G26220, AT1G11545, AT1G27170, AT2G30550, AT2G37025, AT4G09890, AT2G32250, AT2G22200, AT4G16820, AT2G40270, AT4G15530, AT2G02710, AT2G22122, AT5G65610, AT3G48640, AT5G02230, AT4G17030, AT1G22910, AT2G46330, AT4G13395, AT3G55950, AT5G46780, AT4G21390, AT3G08760, AT3G29000, AT1G55450, AT4G32800, AT1G56540, AT2G30840, AT1G17330, AT4G21510, AT1G17970, AT5G15500, AT2G38400, AT2…	2861	494	23426	1.27627	1	0.317989	0.307102
GOTERM_BP_DIRECT	GO:0080086~stamen filament development	6	0.189095	0.0209274	AT2G30370, AT3G15540, AT4G14723, AT1G29430, AT1G29440, AT3G22820	2861	14	23426	3.50916	1	0.330282	0.318974
GOTERM_BP_DIRECT	GO:0010332~response to gamma radiation	6	0.189095	0.0209274	AT4G21070, AT5G06150, AT1G25580, AT4G37490, AT3G19210, AT5G40820	2861	14	23426	3.50916	1	0.330282	0.318974
GOTERM_BP_DIRECT	GO:0042594~response to starvation	8	0.252127	0.0211545	AT2G44670, AT1G22160, AT5G20700, AT1G78020, AT5G47060, AT5G41900, AT5G65040, AT4G33550	2861	24	23426	2.72935	1	0.331195	0.319857
GOTERM_BP_DIRECT	GO:0006268~DNA unwinding involved in DNA replication	7	0.220611	0.0218205	AT1G44900, AT5G08020, AT1G27880, AT2G06510, AT4G02060, AT2G16440, AT2G07690	2861	19	23426	3.01665	1	0.337012	0.325474
GOTERM_BP_DIRECT	GO:1901605~alpha-amino acid metabolic process	24	0.756382	0.0220281	AT1G64200, AT1G56220, AT3G03150, AT3G26330, AT4G09500, AT4G01080, AT5G26280, AT1G52100, AT1G25230, AT5G53760, AT3G16460, AT1G54000, AT1G74420, AT3G20370, AT1G76590, AT4G30230, AT5G50450, AT2G27310, AT1G54020, AT5G52120, AT1G07985, AT3G54600, AT2G42760, AT4G12690	2861	122	23426	1.61076	1	0.337012	0.325474
GOTERM_BP_DIRECT	GO:0042744~hydrogen peroxide catabolic process	20	0.630318	0.0221107	AT3G49110, AT3G32980, AT1G05260, AT1G68850, AT2G34060, AT4G21960, AT2G37130, AT3G21770, AT5G64110, AT4G09010, AT2G22420, AT4G08390, AT2G41480, AT2G18150, AT2G38380, AT2G38390, AT5G05340, AT1G44970, AT4G11290, AT4G36430	2861	96	23426	1.70584	1	0.337012	0.325474
GOTERM_BP_DIRECT	GO:0009744~response to sucrose	17	0.535771	0.0222149	AT1G15440, AT3G54320, AT1G19200, AT3G62410, AT5G47060, AT1G16880, AT4G34160, AT1G74670, AT1G22160, AT1G61800, AT5G20700, AT2G24150, AT1G42970, AT2G01120, AT3G12700, AT5G03840, AT4G35300	2861	77	23426	1.80775	1	0.337012	0.325474
GOTERM_BP_DIRECT	GO:0009909~regulation of flower development	21	0.661834	0.0233347	AT1G06180, AT2G38810, AT5G24655, AT1G20823, AT1G66400, AT5G24860, AT3G02380, AT4G35900, AT1G68640, AT3G21890, AT5G62165, AT5G48385, AT5G10625, AT1G68480, AT2G30140, AT2G40080, AT3G61250, AT3G12890, AT4G15248, AT2G25930, AT5G53420	2861	103	23426	1.66941	1	0.351276	0.33925
GOTERM_BP_DIRECT	GO:0043455~regulation of secondary metabolic process	9	0.283643	0.0241473	AT5G66040, AT1G64850, AT3G22415, AT4G27435, AT1G54740, AT4G04810, AT2G28630, AT5G25240, AT5G16190	2861	30	23426	2.45641	1	0.360734	0.348384
GOTERM_BP_DIRECT	GO:0009759~indole glucosinolate biosynthetic process	5	0.15758	0.0253438	AT5G57220, AT3G56400, AT4G31500, AT1G18570, AT1G76790	2861	10	23426	4.09402	1	0.37574	0.362877
GOTERM_BP_DIRECT	GO:0006568~tryptophan metabolic process	8	0.252127	0.0263662	AT2G22200, AT4G04840, AT3G47510, AT1G54010, AT4G30660, AT1G17330, AT2G46650, AT5G16190	2861	25	23426	2.62017	1	0.382632	0.369532
GOTERM_BP_DIRECT	GO:0031326~regulation of cellular biosynthetic process	35	1.10306	0.0265765	AT5G66040, AT1G64850, AT2G37460, AT1G31550, AT1G78815, AT1G25320, AT3G21215, AT3G25717, AT3G14172, AT2G25730, AT3G60670, AT1G76590, AT1G20310, AT4G13370, AT2G46650, AT5G16190, AT5G16250, AT4G27435, AT4G03100, AT3G08760, AT5G15780, AT4G04810, AT3G08660, AT3G50340, AT5G54400, AT2G39330, AT1G24070, AT3G26510, AT1G72900, AT2G26110, AT1G09960, AT1G04990, AT2G44500, AT5G43950, AT3G54600	2861	199	23426	1.44011	1	0.382632	0.369532
GOTERM_BP_DIRECT	GO:0019752~carboxylic acid metabolic process	37	1.16609	0.0267469	AT1G64950, AT5G48657, AT1G19540, AT5G26260, AT4G40042, AT1G21680, AT1G54740, AT1G27980, AT1G70090, AT4G35783, AT1G79360, AT1G32090, AT4G30690, AT2G46650, AT1G13990, AT5G45310, AT5G42860, AT5G25265, AT1G14900, AT3G16490, AT4G28680, AT4G20240, AT5G17700, AT3G51090, AT1G02610, AT4G37690, AT1G77210, AT2G28630, AT1G45201, AT4G30660, AT3G48870, AT3G13310, AT4G17480, AT1G03220, AT1G62800, AT1G64900, AT4…	2861	213	23426	1.42234	1	0.382632	0.369532
GOTERM_BP_DIRECT	GO:0010032~meiotic chromosome condensation	4	0.126064	0.0273224	AT5G05490, AT3G16730, AT3G57060, AT4G15890	2861	6	23426	5.4587	1	0.382632	0.369532
GOTERM_BP_DIRECT	GO:0016572~histone phosphorylation	4	0.126064	0.0273224	AT4G32830, AT1G76540, AT2G25880, AT2G45490	2861	6	23426	5.4587	1	0.382632	0.369532
GOTERM_BP_DIRECT	GO:0090391~granum assembly	4	0.126064	0.0273224	AT2G46820, AT1G50900, AT5G08050, AT4G01150	2861	6	23426	5.4587	1	0.382632	0.369532
GOTERM_BP_DIRECT	GO:0007112~male meiosis cytokinesis	4	0.126064	0.0273224	AT3G23670, AT3G43210, AT1G50240, AT4G14150	2861	6	23426	5.4587	1	0.382632	0.369532
GOTERM_BP_DIRECT	GO:0009606~tropism	12	0.378191	0.0273727	AT1G01430, AT4G34790, AT5G11420, AT3G12120, AT3G17770, AT3G18050, AT3G48550, AT5G64780, AT5G48900, AT2G20725, AT2G16660, AT1G67050	2861	48	23426	2.04701	1	0.382632	0.369532
GOTERM_BP_DIRECT	GO:0009723~response to ethylene	34	1.07154	0.0282708	AT1G33110, AT1G65484, AT3G21690, AT1G66350, AT1G70510, AT1G15800, AT4G27440, AT5G64900, AT1G23020, AT4G16820, AT5G11320, AT1G54000, AT3G14610, AT2G05520, AT2G47460, AT4G16380, AT5G54190, AT4G13395, AT4G28720, AT3G03450, AT5G46780, AT2G35410, AT5G18630, AT1G04180, AT4G32940, AT3G23560, AT5G44420, AT1G17330, AT3G56360, AT3G04720, AT5G10200, AT5G57090, AT3G12820, AT4G13260	2861	193	23426	1.44245	1	0.390056	0.376702
GOTERM_BP_DIRECT	GO:0007062~sister chromatid cohesion	6	0.189095	0.0283025	AT5G05490, AT3G54670, AT5G61460, AT3G59550, AT1G04730, AT4G15890	2861	15	23426	3.27522	1	0.390056	0.376702
GOTERM_BP_DIRECT	GO:0009828~plant-type cell wall loosening	10	0.315159	0.0307296	AT3G55500, AT2G03090, AT1G20190, AT1G73360, AT3G45970, AT2G40610, AT4G01630, AT4G28250, AT3G29030, AT4G39010	2861	37	23426	2.21299	1	0.420544	0.406146
GOTERM_BP_DIRECT	GO:1905393~plant organ formation	8	0.252127	0.0323877	AT5G43020, AT4G29150, AT5G02030, AT3G21100, AT1G26920, AT1G62500, AT2G16660, AT4G30250	2861	26	23426	2.5194	1	0.434128	0.419265
GOTERM_BP_DIRECT	GO:0010582~floral meristem determinacy	8	0.252127	0.0323877	AT2G41370, AT5G11320, AT1G62360, AT5G61850, AT5G03790, AT3G57130, AT4G17460, AT1G69120	2861	26	23426	2.5194	1	0.434128	0.419265
GOTERM_BP_DIRECT	GO:0009269~response to desiccation	8	0.252127	0.0323877	AT1G67900, AT1G01470, AT2G44060, AT1G05260, AT2G05520, AT2G33380, AT2G46140, AT1G76180	2861	26	23426	2.5194	1	0.434128	0.419265
GOTERM_BP_DIRECT	GO:0010015~root morphogenesis	59	1.85944	0.0326402	AT5G42250, AT5G17330, AT1G63220, AT3G25730, AT2G16760, AT5G60840, AT5G11420, AT1G24095, AT2G39690, AT4G21745, AT1G23480, AT2G01420, AT1G02380, AT1G04360, AT4G28940, AT2G05160, AT1G67910, AT3G56000, AT4G22080, AT1G04040, AT1G64200, AT5G25460, AT2G30840, AT2G23960, AT1G29510, AT4G12730, AT3G16460, AT3G50300, AT1G62500, AT4G12690, AT1G65985, AT5G48657, AT5G26260, AT1G16530, AT3G52490, AT5G62280, AT4…	2861	374	23426	1.2917	1	0.434537	0.41966
GOTERM_BP_DIRECT	GO:0019219~regulation of nucleobase-containing compound metabolic process	42	1.32367	0.0335465	AT3G54750, AT1G80280, AT3G04670, AT1G11220, AT3G59200, AT1G63480, AT3G51280, AT4G01270, AT2G32250, AT2G19120, AT4G17610, AT1G23000, AT2G38160, AT2G04235, AT5G37010, AT4G33400, AT5G07400, AT1G05950, AT1G09470, AT4G27510, AT1G32190, AT4G03100, AT3G56100, AT1G30250, AT3G05470, AT3G53190, AT3G20670, AT5G10400, AT4G14310, AT5G25090, AT3G17030, AT4G10630, AT5G60210, AT2G22610, AT1G53780, AT5G03870, AT1…	2861	252	23426	1.36467	1	0.443585	0.428398
GOTERM_BP_DIRECT	GO:0009682~induced systemic resistance	7	0.220611	0.0353029	AT5G57220, AT3G56400, AT2G22330, AT4G31500, AT5G51200, AT1G18570, AT4G31550	2861	21	23426	2.72935	1	0.460586	0.444817
GOTERM_BP_DIRECT	GO:0019344~cysteine biosynthetic process	7	0.220611	0.0353029	AT4G04610, AT4G39940, AT5G28020, AT5G67520, AT1G62180, AT2G14750, AT3G03900	2861	21	23426	2.72935	1	0.460586	0.444817
GOTERM_BP_DIRECT	GO:1990961~drug transmembrane export	12	0.378191	0.0361152	AT1G58340, AT1G64820, AT3G26590, AT1G33110, AT3G23560, AT3G21690, AT1G73700, AT5G52450, AT2G04100, AT1G12950, AT5G17700, AT5G38030	2861	50	23426	1.96513	1	0.468063	0.452038
GOTERM_BP_DIRECT	GO:0009873~ethylene-activated signaling pathway	33	1.04003	0.0366009	AT5G67190, AT3G54990, AT1G15360, AT3G25730, AT1G28360, AT1G73500, AT1G74930, AT3G24500, AT5G25190, AT1G53910, AT2G22200, AT1G79700, AT2G20880, AT1G01250, AT5G60120, AT1G72430, AT2G40750, AT1G53170, AT4G27950, AT3G56400, AT2G31230, AT1G21910, AT5G67180, AT4G32800, AT3G54320, AT1G64380, AT1G33760, AT5G22270, AT5G61600, AT5G11590, AT1G36060, AT5G53290, AT4G11140	2861	190	23426	1.42213	1	0.471236	0.455103
GOTERM_BP_DIRECT	GO:0015770~sucrose transport	6	0.189095	0.037133	AT5G23660, AT5G50790, AT1G22710, AT1G09960, AT5G13170, AT4G25010	2861	16	23426	3.07052	1	0.471878	0.455723
GOTERM_BP_DIRECT	GO:0061640~cytoskeleton-dependent cytokinesis	6	0.189095	0.037133	AT4G14310, AT1G35430, AT3G05470, AT4G33400, AT1G12500, AT2G42320	2861	16	23426	3.07052	1	0.471878	0.455723
GOTERM_BP_DIRECT	GO:0065003~macromolecular complex assembly	29	0.913962	0.0386251	AT5G21430, AT4G00780, AT3G50270, AT2G25080, AT4G03150, AT3G62410, AT5G62140, AT5G14740, AT4G37540, AT1G54820, AT1G78995, AT2G27310, AT1G78030, AT1G05950, AT4G26860, AT2G42900, AT5G18850, AT1G62780, AT3G23880, AT2G30760, AT3G26510, AT4G28660, AT3G45600, AT1G71970, AT5G03230, AT5G54585, AT4G34400, AT3G11930, AT1G64900	2861	163	23426	1.45677	1	0.487673	0.470977
GOTERM_BP_DIRECT	GO:0006790~sulfur compound metabolic process	20	0.630318	0.0390437	AT3G50140, AT5G19250, AT1G77090, AT1G12030, AT3G29000, AT5G23980, AT3G26330, AT3G26770, AT5G23050, AT3G62740, AT5G65480, AT2G16380, AT5G07030, AT4G20820, AT4G30230, AT5G40630, AT1G76020, AT2G03550, AT1G20560, AT1G23730	2861	102	23426	1.6055	1	0.489389	0.472634
GOTERM_BP_DIRECT	GO:0031507~heterochromatin assembly	8	0.252127	0.0392611	AT2G38810, AT5G59870, AT3G54560, AT5G11470, AT5G54640, AT3G20670, AT5G66750, AT4G13570	2861	27	23426	2.42609	1	0.489389	0.472634
GOTERM_BP_DIRECT	GO:0000281~mitotic cytokinesis	3	0.0945477	0.0410656	AT3G17360, AT3G19050, AT2G28620	2861	3	23426	8.18805	1	0.50143	0.484263
GOTERM_BP_DIRECT	GO:0033506~glucosinolate biosynthetic process from homomethionine	3	0.0945477	0.0410656	AT1G50110, AT1G65860, AT4G12030	2861	3	23426	8.18805	1	0.50143	0.484263
GOTERM_BP_DIRECT	GO:0010434~bract formation	3	0.0945477	0.0410656	AT2G41370, AT5G03790, AT3G57130	2861	3	23426	8.18805	1	0.50143	0.484263
GOTERM_BP_DIRECT	GO:0019762~glucosinolate catabolic process	9	0.283643	0.0412521	AT1G75940, AT3G16410, AT3G14210, AT3G60130, AT3G16390, AT3G09260, AT1G54040, AT3G16400, AT5G48180	2861	33	23426	2.2331	1	0.50143	0.484263
GOTERM_BP_DIRECT	GO:2000022~regulation of jasmonic acid mediated signaling pathway	11	0.346675	0.0418337	AT3G17860, AT3G56400, AT1G72450, AT1G67710, AT3G22160, AT5G13220, AT4G04920, AT4G31550, AT2G16870, AT2G40750, AT5G05600	2861	45	23426	2.00152	1	0.505362	0.48806
GOTERM_BP_DIRECT	GO:2000122~negative regulation of stomatal complex development	4	0.126064	0.0435296	AT2G30370, AT1G20160, AT3G01500, AT1G34245	2861	7	23426	4.67888	1	0.518107	0.500369
GOTERM_BP_DIRECT	GO:0048629~trichome patterning	4	0.126064	0.0435296	AT2G30424, AT5G40330, AT2G30420, AT4G00480	2861	7	23426	4.67888	1	0.518107	0.500369
GOTERM_BP_DIRECT	GO:0048609~multicellular organismal reproductive process	7	0.220611	0.043683	AT3G03130, AT1G80280, AT1G11220, AT3G56100, AT3G20260, AT3G51740, AT4G33400	2861	22	23426	2.60529	1	0.518107	0.500369
GOTERM_BP_DIRECT	GO:0009314~response to radiation	19	0.598802	0.0451444	AT3G54750, AT3G02030, AT3G21090, AT4G04840, AT1G14430, AT2G36026, AT3G26230, AT5G45960, AT3G57062, AT4G09890, AT4G14310, AT3G18773, AT1G01430, AT2G42190, AT1G26330, AT2G04235, AT3G52720, AT1G26920, AT2G47230	2861	97	23426	1.60384	1	0.532215	0.513994
GOTERM_BP_DIRECT	GO:0009617~response to bacterium	51	1.60731	0.0458453	AT1G11580, AT5G17330, AT5G51200, AT3G21690, AT3G25730, AT4G21740, AT5G14740, AT2G36970, AT5G57220, AT1G01010, AT4G14400, AT3G60130, AT5G03760, AT4G30370, AT3G56400, AT1G12240, AT3G27540, AT1G64200, AT1G33760, AT4G37690, AT3G16460, AT5G54640, AT4G31550, AT2G04100, AT2G46140, AT4G35750, AT1G62500, AT5G01750, AT2G29340, AT5G01600, AT1G13100, AT1G33110, AT1G80460, AT3G29670, AT4G28350, AT4G22530, AT2…	2861	323	23426	1.29285	1	0.537241	0.518848
GOTERM_BP_DIRECT	GO:0009749~response to glucose	12	0.378191	0.0466473	AT5G01820, AT2G19450, AT1G74670, AT1G22160, AT1G61800, AT1G19200, AT5G20700, AT4G04040, AT5G57090, AT5G47060, AT4G22970, AT4G35300	2861	52	23426	1.88955	1	0.541294	0.522762
GOTERM_BP_DIRECT	GO:0030245~cellulose catabolic process	8	0.252127	0.0470209	AT2G32990, AT1G71380, AT1G02800, AT4G39010, AT4G02290, AT1G19940, AT4G11050, AT1G70710	2861	28	23426	2.33944	1	0.541294	0.522762
GOTERM_BP_DIRECT	GO:0032875~regulation of DNA endoreduplication	8	0.252127	0.0470209	AT5G11510, AT2G02820, AT3G10525, AT3G27630, AT1G63100, AT1G78770, AT2G38620, AT3G54180	2861	28	23426	2.33944	1	0.541294	0.522762
GOTERM_BP_DIRECT	GO:0051923~sulfation	6	0.189095	0.0474711	AT1G13430, AT1G74100, AT1G18590, AT5G07000, AT2G03750, AT3G45070	2861	17	23426	2.8899	1	0.54328	0.52468
GOTERM_BP_DIRECT	GO:0006778~porphyrin-containing compound metabolic process	9	0.283643	0.0483807	AT4G11175, AT2G40490, AT3G03341, AT3G56000, AT1G10657, AT1G27210, AT3G47560, AT3G09580, AT2G47770	2861	34	23426	2.16742	1	0.547712	0.52896
GOTERM_BP_DIRECT	GO:0000727~double-strand break repair via break-induced replication	5	0.15758	0.0489778	AT1G44900, AT4G02060, AT4G16970, AT2G16440, AT2G07690	2861	12	23426	3.41169	1	0.547712	0.52896
GOTERM_BP_DIRECT	GO:0042753~positive regulation of circadian rhythm	5	0.15758	0.0489778	AT5G08330, AT2G40080, AT3G09600, AT3G46640, AT4G15090	2861	12	23426	3.41169	1	0.547712	0.52896
GOTERM_BP_DIRECT	GO:0030388~fructose 1,6-bisphosphate metabolic process	5	0.15758	0.0489778	AT4G26530, AT4G26520, AT2G21330, AT3G54050, AT3G55800	2861	12	23426	3.41169	1	0.547712	0.52896
GOTERM_BP_DIRECT	GO:0048589~developmental growth	88	2.7734	0.0494133	AT5G42250, AT4G17280, AT1G63220, AT4G21740, AT2G16760, AT1G71800, AT5G60840, AT4G15530, AT5G11420, AT5G53460, AT1G24095, AT2G39690, AT4G21745, AT3G07470, AT4G16380, AT1G80520, AT5G37010, AT4G16980, AT4G34770, AT1G21740, AT3G55950, AT2G05160, AT1G79060, AT1G67910, AT3G56000, AT5G48320, AT4G22080, AT2G42900, AT3G55430, AT1G04040, AT3G50340, AT5G19420, AT4G14310, AT5G53590, AT1G53840, AT2G41170, AT4…	2861	600	23426	1.20091	1	0.549443	0.530632
GOTERM_BP_DIRECT	GO:1901565~organonitrogen compound catabolic process	42	1.32367	0.0513355	AT1G09480, AT3G03341, AT1G33110, AT2G06520, AT2G25080, AT3G21690, AT1G61780, AT4G06744, AT1G01180, AT2G32090, AT1G19540, AT1G10410, AT1G73880, AT4G32070, AT4G16520, AT2G02710, AT1G23440, AT1G21680, AT1G54740, AT1G50260, AT2G18090, AT1G76590, AT5G50450, AT2G42750, AT1G79360, AT2G28320, AT5G45310, AT1G56220, AT3G03150, AT5G14890, AT4G11600, AT4G28085, AT1G70640, AT3G26510, AT5G66052, AT3G15450, AT1…	2861	260	23426	1.32268	1	0.567591	0.548159
GOTERM_BP_DIRECT	GO:0006270~DNA replication initiation	7	0.220611	0.0532053	AT1G44900, AT1G67630, AT4G02060, AT2G01120, AT5G67100, AT2G16440, AT2G07690	2861	23	23426	2.49201	1	0.58496	0.564933
GOTERM_BP_DIRECT	GO:0009415~response to water	21	0.661834	0.0554994	AT5G23575, AT1G64850, AT4G01010, AT4G04810, AT5G25130, AT1G02816, AT1G68220, AT1G16110, AT3G25597, AT3G51090, AT5G57340, AT2G25735, AT3G19010, AT1G36060, AT5G52450, AT4G36500, AT3G12710, AT1G76180, AT4G30370, AT4G32340, AT3G19910	2861	113	23426	1.52167	1	0.605505	0.584774
GOTERM_BP_DIRECT	GO:0048511~rhythmic process	8	0.252127	0.0556928	AT5G08330, AT2G40080, AT1G68850, AT4G21960, AT5G24470, AT2G37130, AT5G61380, AT1G68050	2861	29	23426	2.25877	1	0.605505	0.584774
GOTERM_BP_DIRECT	GO:0045893~positive regulation of transcription, DNA-templated	52	1.63883	0.0565062	AT1G66810, AT5G25830, AT4G32910, AT5G24660, AT4G35900, AT1G73500, AT2G17770, AT1G69120, AT3G51060, AT2G37025, AT1G75520, AT1G19790, AT3G12890, AT3G11680, AT2G47460, AT1G69600, AT3G50410, AT1G75240, AT3G54810, AT5G46780, AT1G21910, AT4G15090, AT3G57130, AT5G17800, AT3G22415, AT5G11510, AT2G42380, AT5G61600, AT5G11590, AT3G03760, AT1G29450, AT3G24500, AT3G63140, AT4G14540, AT2G20880, AT5G12330, AT4…	2861	335	23426	1.27098	1	0.607951	0.587137
GOTERM_BP_DIRECT	GO:0000278~mitotic cell cycle	13	0.409707	0.0565391	AT1G08260, AT1G09450, AT3G59550, AT3G57060, AT4G14310, AT5G63920, AT4G21820, AT3G61650, AT2G45490, AT1G03780, AT2G29550, AT3G54710, AT4G15890	2861	60	23426	1.77408	1	0.607951	0.587137
GOTERM_BP_DIRECT	GO:0046394~carboxylic acid biosynthetic process	19	0.598802	0.0581849	AT4G04840, AT1G11440, AT2G35410, AT1G64200, AT3G01345, AT4G09500, AT5G26280, AT2G22200, AT5G56220, AT2G23910, AT1G52100, AT3G47510, AT3G16460, AT3G20260, AT4G30660, AT2G27310, AT1G54020, AT2G46650, AT5G16190	2861	100	23426	1.55573	1	0.622229	0.600926
GOTERM_BP_DIRECT	GO:0006260~DNA replication	16	0.504255	0.0587792	AT1G08260, AT2G29570, AT3G57860, AT2G06510, AT1G07370, AT4G32700, AT1G63160, AT2G16440, AT1G10520, AT5G08020, AT5G63960, AT2G44578, AT2G24490, AT2G01120, AT3G54710, AT2G21790	2861	80	23426	1.63761	1	0.624389	0.603012
GOTERM_BP_DIRECT	GO:0098542~defense response to other organism	94	2.9625	0.059025	AT1G80280, AT2G35960, AT1G13360, AT5G17330, AT4G01410, AT3G25730, AT5G14740, AT5G26280, AT1G12750, AT1G73066, AT2G22200, AT3G20600, AT1G01010, AT4G29270, AT3G07470, AT1G22910, AT3G62070, AT2G46650, AT3G26690, AT5G66490, AT3G49550, AT4G32800, AT3G27540, AT2G30840, AT3G19380, AT1G33760, AT5G64550, AT5G53590, AT1G49780, AT4G37690, AT3G16460, AT2G22510, AT1G53560, AT1G54010, AT4G30660, AT2G04100, AT2…	2861	651	23426	1.1823	1	0.624389	0.603012
GOTERM_BP_DIRECT	GO:0043170~macromolecule metabolic process	42	1.32367	0.0595485	AT4G20390, AT3G04670, AT1G11220, AT5G19250, AT5G43020, AT4G31840, AT5G17330, AT4G01410, AT3G24780, AT5G23110, AT3G51280, AT1G78815, AT3G21215, AT4G13210, AT1G48740, AT4G29150, AT3G60670, AT1G70890, AT1G60630, AT1G70090, AT3G29180, AT3G60900, AT3G54400, AT3G02120, AT2G36026, AT5G42860, AT3G18050, AT1G67870, AT3G53190, AT1G70640, AT5G09480, AT4G29030, AT5G48385, AT3G26510, AT1G12500, AT3G56060, AT3…	2861	263	23426	1.3076	1	0.626539	0.605089
GOTERM_BP_DIRECT	GO:0045087~innate immune response	24	0.756382	0.0610767	AT5G66480, AT4G23570, AT1G20900, AT3G47090, AT3G04210, AT4G21390, AT1G61370, AT3G04570, AT2G39660, AT4G11900, AT1G61380, AT1G80080, AT5G64900, AT2G22000, AT5G63930, AT4G14465, AT5G09990, AT1G16260, AT1G73080, AT1G09970, AT2G23770, AT1G61400, AT2G23560, AT4G35110	2861	135	23426	1.45565	1	0.636881	0.615076
GOTERM_BP_DIRECT	GO:0044272~sulfur compound biosynthetic process	15	0.472739	0.0622833	AT1G61740, AT3G29670, AT1G55120, AT2G30840, AT5G62140, AT5G44390, AT3G14280, AT3G47510, AT1G76980, AT5G53760, AT3G45210, AT1G74070, AT3G52720, AT2G41475, AT5G19260	2861	74	23426	1.65974	1	0.636881	0.615076
GOTERM_BP_DIRECT	GO:0048507~meristem development	33	1.04003	0.0625826	AT1G80280, AT1G25320, AT5G06250, AT1G30600, AT1G27420, AT5G57760, AT5G12970, AT2G25730, AT4G29150, AT5G57720, AT5G50130, AT1G80520, AT1G60630, AT2G42570, AT1G21740, AT3G26590, AT5G19420, AT3G16070, AT1G14900, AT3G19184, AT3G21100, AT1G19850, AT5G64550, AT2G01913, AT4G14310, AT5G07030, AT5G64910, AT2G19090, AT4G17460, AT2G41510, AT5G43950, AT1G62500, AT2G47230	2861	199	23426	1.35782	1	0.636881	0.615076
GOTERM_BP_DIRECT	GO:0006629~lipid metabolic process	37	1.16609	0.0633487	AT4G04840, AT3G48090, AT1G66970, AT3G21870, AT2G30550, AT3G01420, AT5G41080, AT4G16820, AT5G55340, AT1G06800, AT3G44540, AT3G61680, AT4G38690, AT3G17120, AT3G11980, AT1G54020, AT1G60630, AT3G12870, AT2G46890, AT2G46650, AT5G66590, AT3G28130, AT5G44680, AT5G24210, AT5G18630, AT3G51970, AT1G64200, AT3G54320, AT5G10625, AT5G54165, AT3G13330, AT3G47860, AT3G44550, AT1G15260, AT1G45201, AT4G30660, AT4…	2861	228	23426	1.32876	1	0.636881	0.615076
GOTERM_BP_DIRECT	GO:0000914~phragmoplast assembly	4	0.126064	0.0634516	AT3G23670, AT3G61650, AT5G18700, AT4G14150	2861	8	23426	4.09402	1	0.636881	0.615076
GOTERM_BP_DIRECT	GO:0035336~long-chain fatty-acyl-CoA metabolic process	4	0.126064	0.0634516	AT3G44540, AT3G44550, AT3G11980, AT4G33790	2861	8	23426	4.09402	1	0.636881	0.615076
GOTERM_BP_DIRECT	GO:0070814~hydrogen sulfide biosynthetic process	4	0.126064	0.0634516	AT4G39940, AT5G67520, AT2G14750, AT3G03900	2861	8	23426	4.09402	1	0.636881	0.615076
GOTERM_BP_DIRECT	GO:0007389~pattern specification process	10	0.315159	0.0634957	AT3G17030, AT1G02800, AT1G54200, AT3G24660, AT2G01420, AT3G45210, AT5G02030, AT2G37460, AT1G23080, AT1G25510	2861	42	23426	1.94953	1	0.636881	0.615076
GOTERM_BP_DIRECT	GO:0060918~auxin transport	7	0.220611	0.0638889	AT5G10200, AT1G54200, AT5G56750, AT2G01420, AT5G57090, AT1G23080, AT5G12050	2861	24	23426	2.38818	1	0.636881	0.615076
GOTERM_BP_DIRECT	GO:0010014~meristem initiation	7	0.220611	0.0638889	AT3G01690, AT2G33620, AT1G76420, AT1G28560, AT5G60690, AT3G15170, AT3G62070	2861	24	23426	2.38818	1	0.636881	0.615076
GOTERM_BP_DIRECT	GO:0010216~maintenance of DNA methylation	5	0.15758	0.0641111	AT4G08590, AT4G34060, AT1G57820, AT3G43920, AT5G49160	2861	13	23426	3.14925	1	0.636881	0.615076
GOTERM_BP_DIRECT	GO:0019748~secondary metabolic process	35	1.10306	0.0647797	AT2G35860, AT4G09890, AT1G29500, AT2G22980, AT1G70890, AT5G11020, AT4G39480, AT1G04360, AT1G78990, AT4G36610, AT3G10410, AT5G01200, AT2G23130, AT2G44210, AT3G49330, AT1G11170, AT3G29000, AT5G23980, AT3G50340, AT3G62740, AT1G56720, AT2G22970, AT2G18360, AT4G12450, AT4G11780, AT5G07030, AT2G22990, AT2G41170, AT4G14630, AT5G07475, AT5G10580, AT2G27920, AT1G76020, AT5G02640, AT4G33550	2861	214	23426	1.33917	1	0.638898	0.617025
GOTERM_BP_DIRECT	GO:0009725~response to hormone	8	0.252127	0.0652936	AT1G59750, AT1G23490, AT2G44910, AT2G44080, AT2G24150, AT1G30330, AT3G48360, AT5G67480	2861	30	23426	2.18348	1	0.638898	0.617025
GOTERM_BP_DIRECT	GO:0009411~response to UV	8	0.252127	0.0652936	AT4G13770, AT3G55120, AT5G51100, AT5G07990, AT1G20340, AT1G65060, AT3G15620, AT3G12610	2861	30	23426	2.18348	1	0.638898	0.617025
GOTERM_BP_DIRECT	GO:0006970~response to osmotic stress	63	1.9855	0.0671597	AT1G13360, AT4G04920, AT3G21690, AT5G17850, AT1G16110, AT1G55960, AT5G54710, AT4G14605, AT2G30550, AT2G38750, AT1G10410, AT4G32070, AT1G50260, AT1G02380, AT2G40750, AT4G30250, AT3G63280, AT3G56400, AT3G56880, AT3G23260, AT3G08760, AT3G56200, AT4G32800, AT1G70640, AT1G02730, AT5G53590, AT4G30060, AT1G01240, AT3G14560, AT1G47485, AT3G13950, AT5G40640, AT3G09260, AT2G41010, AT1G26920, AT2G47550, AT1…	2861	421	23426	1.22529	1	0.653888	0.631501
GOTERM_BP_DIRECT	GO:0010431~seed maturation	10	0.315159	0.0719833	AT5G67190, AT5G23660, AT3G47860, AT3G26770, AT5G65410, AT3G14180, AT5G13170, AT1G07985, AT2G28680, AT2G36770	2861	43	23426	1.9042	1	0.697383	0.673507
GOTERM_BP_DIRECT	GO:0036297~interstrand cross-link repair	6	0.189095	0.0727416	AT3G26680, AT1G48360, AT4G14970, AT1G35530, AT3G24495, AT4G02070	2861	19	23426	2.5857	1	0.700709	0.67672
GOTERM_BP_DIRECT	GO:0042546~cell wall biogenesis	28	0.882446	0.0730428	AT5G44670, AT1G80280, AT4G03210, AT3G06770, AT1G11545, AT2G36870, AT3G23730, AT1G19940, AT4G09890, AT2G22860, AT4G38950, AT3G11680, AT2G18090, AT3G17120, AT1G25425, AT1G64640, AT5G42860, AT4G14310, AT1G02730, AT2G15390, AT1G74420, AT3G44990, AT1G04990, AT1G02350, AT2G41475, AT2G03350, AT1G58270, AT1G01200	2861	166	23426	1.38112	1	0.700709	0.67672
GOTERM_BP_DIRECT	GO:0009627~systemic acquired resistance	20	0.630318	0.0741822	AT1G13550, AT3G48090, AT5G48657, AT1G56540, AT3G18490, AT3G01830, AT4G25050, AT2G30550, AT5G64570, AT3G01420, AT5G48490, AT3G04720, AT2G18690, AT2G25735, AT1G29660, AT3G13950, AT3G48640, AT2G27310, AT4G18470, AT2G23560	2861	110	23426	1.48874	1	0.702802	0.678741
GOTERM_BP_DIRECT	GO:0045128~negative regulation of reciprocal meiotic recombination	3	0.0945477	0.0755243	AT3G27120, AT1G35530, AT1G04650	2861	4	23426	6.14103	1	0.702802	0.678741
GOTERM_BP_DIRECT	GO:0042659~regulation of cell fate specification	3	0.0945477	0.0755243	AT4G18170, AT5G44700, AT4G20140	2861	4	23426	6.14103	1	0.702802	0.678741
GOTERM_BP_DIRECT	GO:0080175~phragmoplast microtubule organization	3	0.0945477	0.0755243	AT3G23670, AT3G19050, AT4G14150	2861	4	23426	6.14103	1	0.702802	0.678741
GOTERM_BP_DIRECT	GO:0043570~maintenance of DNA repeat elements	3	0.0945477	0.0755243	AT4G25540, AT3G24495, AT4G02070	2861	4	23426	6.14103	1	0.702802	0.678741
GOTERM_BP_DIRECT	GO:0006290~pyrimidine dimer repair	3	0.0945477	0.0755243	AT3G24495, AT4G02070, AT3G15620	2861	4	23426	6.14103	1	0.702802	0.678741
GOTERM_BP_DIRECT	GO:0010091~trichome branching	8	0.252127	0.0758312	AT4G14750, AT1G73360, AT2G46600, AT4G04920, AT5G40330, AT5G53200, AT5G65530, AT4G38600	2861	31	23426	2.11304	1	0.702802	0.678741
GOTERM_BP_DIRECT	GO:0009620~response to fungus	44	1.3867	0.0762797	AT5G66480, AT5G17350, AT3G29670, AT1G67860, AT1G60010, AT2G39660, AT2G33380, AT1G72510, AT1G29195, AT1G73500, AT4G22530, AT1G15800, AT5G66440, AT2G36970, AT1G10410, AT4G40042, AT2G18196, AT2G22200, AT4G15233, AT4G37240, AT2G01340, AT1G76590, AT5G07820, AT4G16760, AT2G46330, AT3G26690, AT2G31010, AT5G45350, AT3G26230, AT3G27540, AT1G64200, AT1G80450, AT3G26550, AT2G39330, AT1G51800, AT5G11510, AT1…	2861	283	23426	1.27305	1	0.702802	0.678741
GOTERM_BP_DIRECT	GO:0006576~cellular biogenic amine metabolic process	16	0.504255	0.0764931	AT1G13360, AT2G42800, AT1G64200, AT3G51090, AT1G28600, AT5G57340, AT5G53760, AT1G74420, AT1G45201, AT4G30230, AT2G27310, AT1G54020, AT5G52120, AT2G41475, AT2G42760, AT1G64900	2861	83	23426	1.57842	1	0.702802	0.678741
GOTERM_BP_DIRECT	GO:0009889~regulation of biosynthetic process	13	0.409707	0.0769704	AT2G32990, AT3G29670, AT3G21690, AT1G32520, AT5G48385, AT5G65660, AT4G09750, AT2G36970, AT2G42150, AT3G48700, AT2G23910, AT1G04570, AT2G41250	2861	63	23426	1.6896	1	0.703883	0.679785
GOTERM_BP_DIRECT	GO:0006468~protein phosphorylation	123	3.87646	0.0856318	AT4G01330, AT5G18700, AT3G24400, AT1G54820, AT4G11530, AT1G75640, AT3G51740, AT1G20930, AT1G61400, AT3G63280, AT3G55950, AT2G31010, AT5G16590, AT1G61370, AT1G09450, AT1G48260, AT3G54180, AT2G18890, AT4G20140, AT3G20830, AT1G01560, AT2G01830, AT3G14720, AT2G45490, AT5G01920, AT3G24660, AT3G50230, AT2G36350, AT1G70530, AT3G04810, AT4G23300, AT1G61380, AT1G68690, AT5G18525, AT5G63930, AT5G03140, AT2…	2861	887	23426	1.13543	1	0.775416	0.748869
GOTERM_BP_DIRECT	GO:1905582~response to mannose	4	0.126064	0.0867737	AT1G22160, AT1G19200, AT5G20700, AT5G47060	2861	9	23426	3.63913	1	0.775416	0.748869
GOTERM_BP_DIRECT	GO:0032147~activation of protein kinase activity	4	0.126064	0.0867737	AT4G11990, AT5G15510, AT1G03780, AT4G22860	2861	9	23426	3.63913	1	0.775416	0.748869
GOTERM_BP_DIRECT	GO:0031669~cellular response to nutrient levels	4	0.126064	0.0867737	AT3G15450, AT2G25735, AT1G76590, AT4G33550	2861	9	23426	3.63913	1	0.775416	0.748869
GOTERM_BP_DIRECT	GO:0009942~longitudinal axis specification	4	0.126064	0.0867737	AT1G28560, AT1G23080, AT1G19850, AT5G59340	2861	9	23426	3.63913	1	0.775416	0.748869
GOTERM_BP_DIRECT	GO:0016053~organic acid biosynthetic process	8	0.252127	0.0873043	AT5G10990, AT4G29270, AT2G42800, AT1G77210, AT3G48870, AT1G44760, AT5G50175, AT1G11860	2861	32	23426	2.04701	1	0.776611	0.750023
GOTERM_BP_DIRECT	GO:0050832~defense response to fungus	167	5.26316	0.0885294	AT1G67865, AT5G43580, AT4G21740, AT5G65530, AT2G33380, AT2G30550, AT5G44390, AT4G11130, AT5G57220, AT3G20600, AT4G16820, AT5G57340, AT3G15760, AT1G13609, AT4G11650, AT1G13607, AT1G13608, AT5G02230, AT2G40750, AT4G13395, AT3G56400, AT3G50140, AT3G55950, AT3G56880, AT5G49850, AT3G29000, AT3G55430, AT5G64310, AT2G16870, AT3G05730, AT5G11510, AT5G61600, AT4G30060, AT1G76980, AT4G11521, AT3G16460, AT4…	2861	1233	23426	1.10901	1	0.782301	0.755518
GOTERM_BP_DIRECT	GO:0019432~triglyceride biosynthetic process	7	0.220611	0.0887433	AT2G19450, AT5G12420, AT3G61680, AT1G48300, AT1G72110, AT3G54320, AT1G12640	2861	26	23426	2.20447	1	0.782301	0.755518
GOTERM_BP_DIRECT	GO:0010073~meristem maintenance	20	0.630318	0.0915783	AT3G60900, AT2G30370, AT1G32190, AT2G42800, AT3G24660, AT5G25130, AT3G53190, AT1G27470, AT2G37460, AT1G16530, AT3G51290, AT5G06250, AT1G23010, AT5G11420, AT1G54200, AT1G23380, AT4G14723, AT3G11000, AT2G43200, AT2G41990	2861	113	23426	1.44921	1	0.800363	0.772962
GOTERM_BP_DIRECT	GO:0016042~lipid catabolic process	28	0.882446	0.0916103	AT3G54950, AT3G55940, AT1G06250, AT5G45960, AT1G31550, AT2G30550, AT4G16820, AT2G42690, AT1G06800, AT3G14210, AT3G16370, AT3G61680, AT1G54000, AT1G29660, AT5G37690, AT1G54020, AT5G33370, AT2G04570, AT1G09390, AT5G45670, AT1G28600, AT2G19690, AT1G74460, AT2G23540, AT1G28660, AT3G04290, AT4G18970, AT4G39850	2861	170	23426	1.34862	1	0.800363	0.772962
GOTERM_BP_DIRECT	GO:0044283~small molecule biosynthetic process	26	0.819414	0.0990647	AT1G64850, AT5G25130, AT5G62140, AT5G14740, AT2G37300, AT4G38950, AT3G48700, AT1G52342, AT2G38060, AT1G78450, AT1G60630, AT5G41900, AT2G05160, AT3G54400, AT3G51750, AT1G62780, AT3G18050, AT1G33760, AT4G22560, AT4G13500, AT3G12120, AT2G33855, AT1G80850, AT1G02350, AT2G03550, AT1G62500	2861	157	23426	1.35598	1	0.861643	0.832143
GOTERM_BP_DIRECT	GO:0042430~indole-containing compound metabolic process	8	0.252127	0.099703	AT5G48657, AT3G29000, AT3G26330, AT2G27310, AT4G30660, AT4G28350, AT5G26260, AT5G35735	2861	33	23426	1.98498	1	0.863357	0.833799

## Sheet: Table S5 
Table S5. GO Biological Processes enrichment for 509 DEGs in Fig. 8.
The orange-highlighted GO-terms are the FDR-significant represented in Figure 8C in blue bars
The green-highlighted GO-terms have P-value <0.01 presented in Fig. 7C. In light-blue bars
Category	Term	Count	%	PValue	Genes	List Total	Pop Hits	Pop Total	Fold Enrichment	Bonferroni	Benjamini	FDR	FDR(-log10)
GOTERM_BP_DIRECT	GO:0009751~response to salicylic acid	24	4.75248	4.12931e-08	AT4G04695, AT4G21390, AT3G56880, AT4G32940, AT1G55450, AT4G00970, AT3G26230, AT1G56540, AT5G54720, AT4G11900, AT1G33760, AT3G59880, AT5G46260, AT5G44390, AT1G21270, AT2G25735, AT3G15760, AT3G14280, AT5G36930, AT3G43670, AT5G56750, AT4G11521, AT2G05520, AT1G59590	464	302	23426	4.01222	2.75421e-05	1.56047e-05	1.53474e-05	4.81397
GOTERM_BP_DIRECT	GO:0009611~response to wounding	45	8.91089	4.81107e-08	AT2G30490, AT1G61740, AT5G18860, AT4G06744, AT5G54710, AT1G31550, AT2G37025, AT5G26280, AT5G44390, AT1G72450, AT2G25735, AT2G40270, AT4G16740, AT5G56550, AT3G43670, AT5G36220, AT5G07700, AT5G02230, AT1G59590, AT4G13395, AT1G79380, AT5G16190, AT1G13990, AT4G21390, AT3G56880, AT5G44565, AT4G32940, AT1G55450, AT4G32800, AT5G42860, AT4G09500, AT4G28085, AT5G54720, AT4G01080, AT2G38400, AT1G28600, AT2…	464	909	23426	2.49936	3.20893e-05	1.56047e-05	1.53474e-05	4.81397
GOTERM_BP_DIRECT	GO:0042742~defense response to bacterium	50	9.90099	7.01863e-08	AT3G08870, AT4G31500, AT5G24660, AT1G16110, AT5G54710, AT2G30550, AT5G44390, AT5G57220, AT3G20600, AT2G40270, AT3G15760, AT4G11530, AT5G02230, AT4G13395, AT4G21390, AT5G24210, AT3G56880, AT1G55450, AT3G55430, AT1G56540, AT5G54720, AT1G33760, AT2G30760, AT5G46260, AT3G19010, AT4G11521, AT4G35110, AT1G61740, AT5G25130, AT3G59880, AT2G25735, AT2G30930, AT3G45430, AT3G50950, AT3G47010, AT1G59590, AT1…	464	1086	23426	2.32445	4.68132e-05	1.56047e-05	1.53474e-05	4.81397
GOTERM_BP_DIRECT	GO:0060586~multicellular organismal iron ion homeostasis	8	1.58416	1.20603e-06	AT5G01600, AT5G04150, AT5G51720, AT3G56980, AT3G47640, AT3G56970, AT2G40300, AT2G41240	464	29	23426	13.9275	0.000804096	0.000201105	0.000197788	3.7038
GOTERM_BP_DIRECT	GO:0055072~iron ion homeostasis	9	1.78218	2.08089e-06	AT5G01600, AT1G74770, AT5G04150, AT5G51720, AT3G56980, AT3G47640, AT3G56970, AT2G40300, AT2G41240	464	44	23426	10.3269	0.00138699	0.00027759	0.000273012	3.56382
GOTERM_BP_DIRECT	GO:0010106~cellular response to iron ion starvation	5	0.990099	9.90089e-06	AT5G04150, AT3G56980, AT3G47640, AT3G56970, AT2G41240	464	8	23426	31.5544	0.00658217	0.00110065	0.0010825	2.96557
GOTERM_BP_DIRECT	GO:0050832~defense response to fungus	48	9.50495	1.34821e-05	AT5G24600, AT4G31500, AT5G54710, AT1G16110, AT3G59880, AT2G30550, AT5G44390, AT5G57220, AT2G03505, AT3G20600, AT2G25735, AT3G15760, AT2G40270, AT1G13609, AT1G13607, AT1G13608, AT5G50890, AT5G02230, AT1G59590, AT4G13395, AT5G25920, AT2G39435, AT4G21390, AT3G59930, AT3G56880, AT1G55450, AT3G55430, AT3G26230, AT4G00970, AT1G56540, AT5G54720, AT1G33760, AT5G65660, AT4G11900, AT3G04300, AT3G05730, AT5…	464	1233	23426	1.96543	0.00895232	0.00113673	0.00111798	2.95157
GOTERM_BP_DIRECT	GO:0031347~regulation of defense response	31	6.13861	1.36339e-05	AT1G33110, AT5G24660, AT5G54710, AT1G16110, AT3G59880, AT2G30550, AT1G72450, AT2G25735, AT2G40270, AT5G36220, AT5G50890, AT1G59590, AT4G13395, AT5G25920, AT4G21390, AT3G56880, AT1G55450, AT3G55430, AT4G00970, AT1G56540, AT5G54720, AT1G33760, AT5G46260, AT1G28600, AT5G36930, AT3G19010, AT4G11521, AT5G28630, AT2G44500, AT2G42760, AT4G35110	464	641	23426	2.44165	0.00905267	0.00113673	0.00111798	2.95157
GOTERM_BP_DIRECT	GO:1901701~cellular response to oxygen-containing compound	26	5.14851	1.97027e-05	AT1G64950, AT2G36630, AT2G30550, AT2G37025, AT2G25735, AT2G02710, AT2G40270, AT5G36220, AT1G16260, AT5G02230, AT1G59590, AT4G13395, AT1G13990, AT2G39435, AT4G21390, AT1G55450, AT4G32800, AT4G00970, AT1G56540, AT4G21510, AT5G25280, AT2G38400, AT3G19010, AT4G11521, AT2G44500, AT4G35110	464	494	23426	2.65721	0.0130559	0.00146019	0.00143611	2.84281
GOTERM_BP_DIRECT	GO:0002237~response to molecule of bacterial origin	12	2.37624	0.000240675	AT2G25735, AT4G21390, AT3G19010, AT1G55450, AT4G00970, AT1G56540, AT5G54720, AT1G33760, AT3G59880, AT2G30550, AT1G51800, AT1G59590	464	153	23426	3.95977	0.148324	0.016053	0.0157883	1.80167
GOTERM_BP_DIRECT	GO:0009753~response to jasmonic acid	24	4.75248	0.000499468	AT3G03760, AT5G18860, AT1G33110, AT3G56880, AT4G32940, AT4G32800, AT5G42860, AT4G06744, AT4G28085, AT4G01080, AT2G38400, AT2G37025, AT5G44390, AT1G28600, AT1G72450, AT4G16740, AT3G15760, AT3G43670, AT5G56750, AT5G36220, AT5G02230, AT2G44500, AT4G13395, AT1G58270	464	538	23426	2.25221	0.283394	0.0302859	0.0297865	1.52598
GOTERM_BP_DIRECT	GO:0009414~response to water deprivation	41	8.11881	0.00110096	AT1G64950, AT5G24600, AT2G36630, AT5G22460, AT2G30550, AT3G24500, AT2G38750, AT2G42150, AT2G02710, AT3G15760, AT2G40270, AT3G43670, AT5G36220, AT1G50260, AT5G50130, AT5G07700, AT5G02230, AT5G58570, AT4G35300, AT1G59590, AT4G13395, AT2G41240, AT1G13990, AT3G56880, AT3G55430, AT3G56200, AT4G00970, AT1G56540, AT4G28085, AT1G64380, AT4G04330, AT5G05250, AT3G14280, AT3G12120, AT1G72760, AT2G44500, AT4…	464	1212	23426	1.7079	0.520373	0.0611951	0.0601859	1.22051
GOTERM_BP_DIRECT	GO:0010039~response to iron ion	5	0.990099	0.00241801	AT5G01600, AT1G13609, AT1G13607, AT1G13608, AT2G40300	464	29	23426	8.70467	0.801063	0.119654	0.117681	0.929293
GOTERM_BP_DIRECT	GO:0009813~flavonoid biosynthetic process	6	1.18812	0.00251149	AT3G55120, AT5G08640, AT1G62780, AT5G07990, AT2G47460, AT2G40890	464	48	23426	6.31088	0.813116	0.119654	0.117681	0.929293
GOTERM_BP_DIRECT	GO:0009733~response to auxin	16	3.16832	0.00373047	AT3G55120, AT1G59750, AT3G07010, AT4G32810, AT5G25890, AT1G30330, AT5G14960, AT3G43670, AT5G56750, AT5G08640, AT1G76530, AT5G07990, AT1G72430, AT1G76520, AT5G43700, AT2G47460	464	344	23426	2.34824	0.917328	0.165881	0.163146	0.787424
GOTERM_BP_DIRECT	GO:0010150~leaf senescence	14	2.77228	0.00474636	AT1G20900, AT2G36630, AT5G51720, AT1G13990, AT1G59750, AT4G32940, AT5G14890, AT5G54710, AT2G30550, AT1G69490, AT2G25735, AT2G02710, AT3G15760, AT3G19010	464	286	23426	2.47139	0.958137	0.197864	0.194601	0.710856
GOTERM_BP_DIRECT	GO:0033993~response to lipid	26	5.14851	0.00518439	AT1G34580, AT2G36630, AT1G61740, AT5G25130, AT1G31550, AT1G19960, AT4G09750, AT2G02710, AT2G30930, AT4G14060, AT1G23205, AT1G59590, AT4G15450, AT1G55450, AT4G00970, AT5G17540, AT3G07010, AT4G09500, AT2G39330, AT5G25280, AT2G38400, AT4G11521, AT3G19550, AT4G35750, AT4G35110, AT2G40020	464	723	23426	1.81558	0.968789	0.203411	0.200057	0.698847
GOTERM_BP_DIRECT	GO:0009737~response to abscisic acid	33	6.53465	0.0083332	AT1G64950, AT3G22060, AT1G33110, AT1G35230, AT2G30550, AT3G24500, AT2G38750, AT2G25735, AT2G02710, AT3G15760, AT2G40270, AT2G23430, AT3G43670, AT5G36220, AT1G50260, AT2G05520, AT1G50280, AT5G58570, AT4G13395, AT1G13990, AT3G56200, AT1G56540, AT4G28085, AT5G54720, AT1G02816, AT2G38400, AT2G02820, AT3G14280, AT3G19010, AT3G11050, AT1G02813, AT2G44500, AT1G23730	464	1031	23426	1.61598	0.996233	0.280504	0.275878	0.559283
GOTERM_BP_DIRECT	GO:0010035~response to inorganic substance	20	3.9604	0.00850578	AT2G36885, AT5G25920, AT1G61740, AT4G21390, AT4G01600, AT1G55450, AT1G04040, AT5G42860, AT5G54720, AT5G54710, AT5G25280, AT2G37025, AT5G26280, AT5G44390, AT1G23020, AT1G28600, AT2G03505, AT2G02710, AT1G71330, AT4G35110	464	523	23426	1.93067	0.996646	0.280504	0.275878	0.559283
GOTERM_BP_DIRECT	GO:0019760~glucosinolate metabolic process	8	1.58416	0.00907535	AT5G57220, AT4G32800, AT1G55120, AT5G62140, AT2G39330, AT1G66140, AT4G30530, AT5G44390	464	118	23426	3.42285	0.997714	0.280504	0.275878	0.559283
GOTERM_BP_DIRECT	GO:0009625~response to insect	5	0.990099	0.00931886	AT2G22330, AT4G16740, AT4G31500, AT5G44565, AT5G07700	464	42	23426	6.01037	0.99806	0.280504	0.275878	0.559283
GOTERM_BP_DIRECT	GO:0009416~response to light stimulus	36	7.12871	0.00998656	AT1G64950, AT5G24600, AT2G30490, AT4G26950, AT1G33110, AT4G03150, AT3G62410, AT5G62140, AT1G62050, AT2G32390, AT5G26280, AT1G70270, AT2G42150, AT1G21680, AT5G56550, AT1G77760, AT1G48960, AT1G16260, AT3G10150, AT2G47460, AT3G09590, AT2G36885, AT2G05160, AT5G44680, AT3G23480, AT1G62780, AT3G07010, AT1G18940, AT2G38400, AT3G14280, AT1G77210, AT3G12120, AT1G27210, AT5G08640, AT2G28630, AT1G07985	464	1170	23426	1.55345	0.998762	0.280504	0.275878	0.559283
GOTERM_BP_DIRECT	GO:0010258~NADH dehydrogenase complex (plastoquinone) assembly	3	0.594059	0.0100863	AT5G20935, AT4G21445, AT5G52780	464	8	23426	18.9327	0.998843	0.280504	0.275878
GOTERM_BP_DIRECT	GO:0015979~photosynthesis	9	1.78218	0.0100931	AT5G01600, AT1G54740, AT1G58300, AT5G38430, AT2G40300, AT4G27440, AT3G01440, AT4G04330, AT1G03630	464	150	23426	3.02922	0.998848	0.280504	0.275878
GOTERM_BP_DIRECT	GO:0071446~cellular response to salicylic acid stimulus	5	0.990099	0.0118453	AT1G16260, AT5G54710, AT1G16110, AT4G11900, AT2G30550	464	45	23426	5.60967	0.999647	0.315557	0.310353
GOTERM_BP_DIRECT	GO:0006979~response to oxidative stress	21	4.15842	0.0126191	AT1G64950, AT5G24600, AT3G55430, AT3G60980, AT5G62140, AT1G33760, AT5G65660, AT2G30550, AT5G26280, AT5G44390, AT1G28600, AT2G40270, AT2G25735, AT5G56550, AT5G36220, AT3G11050, AT5G02230, AT2G44500, AT2G42760, AT1G59590, AT4G13395	464	583	23426	1.81857	0.99979	0.315557	0.310353
GOTERM_BP_DIRECT	GO:0006879~cellular iron ion homeostasis	4	0.792079	0.0127737	AT5G01600, AT1G74770, AT3G11050, AT2G40300	464	25	23426	8.07793	0.999811	0.315557	0.310353
GOTERM_BP_DIRECT	GO:0044272~sulfur compound biosynthetic process	6	1.18812	0.0155928	AT3G14280, AT1G61740, AT1G55120, AT5G62140, AT3G52720, AT5G44390	464	74	23426	4.09355	0.999972	0.358634	0.352719
GOTERM_BP_DIRECT	GO:0002213~defense response to insect	6	1.18812	0.0155928	AT5G57220, AT1G13990, AT5G44565, AT5G36220, AT2G38400, AT4G13395	464	74	23426	4.09355	0.999972	0.358634	0.352719
GOTERM_BP_DIRECT	GO:0009755~hormone-mediated signaling pathway	13	2.57426	0.0178014	AT3G03760, AT2G36630, AT4G21390, AT4G32800, AT1G56540, AT5G25130, AT5G54710, AT2G37025, AT3G04300, AT2G40270, AT3G19010, AT5G02230, AT4G13395	464	303	23426	2.16611	0.999994	0.386812	0.380433
GOTERM_BP_DIRECT	GO:0045087~innate immune response	8	1.58416	0.0179778	AT1G20900, AT3G04210, AT4G21390, AT1G16260, AT4G11900, AT2G23770, AT2G23560, AT4G35110	464	135	23426	2.99183	0.999994	0.386812	0.380433
GOTERM_BP_DIRECT	GO:0043455~regulation of secondary metabolic process	4	0.792079	0.0209736	AT1G54740, AT2G28630, AT5G25240, AT5G16190	464	30	23426	6.73161	0.999999	0.437168	0.429959
GOTERM_BP_DIRECT	GO:0071456~cellular response to hypoxia	11	2.17822	0.0230634	AT5G57220, AT2G25735, AT3G23170, AT1G78850, AT4G24160, AT3G50440, AT3G56880, AT1G72430, AT2G14247, AT3G24500, AT4G13395	464	243	23426	2.28542	1	0.46616	0.458472
GOTERM_BP_DIRECT	GO:0009409~response to cold	20	3.9604	0.024179	AT5G01600, AT4G17090, AT4G21390, AT3G56880, AT1G62780, AT3G56200, AT1G56540, AT4G03150, AT5G62140, AT5G54720, AT1G33760, AT4G04330, AT2G38750, AT2G42150, AT3G48700, AT2G42200, AT2G44500, AT3G47030, AT3G48690, AT4G35300	464	584	23426	1.72901	1	0.474335	0.466512
GOTERM_BP_DIRECT	GO:0010584~pollen exine formation	4	0.792079	0.0269922	AT5G40260, AT3G11980, AT3G59530, AT1G65060	464	33	23426	6.11964	1	0.514394	0.505911
GOTERM_BP_DIRECT	GO:0071396~cellular response to lipid	13	2.57426	0.030826	AT2G39435, AT1G13990, AT4G21390, AT4G32800, AT1G56540, AT5G54710, AT1G16110, AT2G37025, AT2G40270, AT3G19010, AT5G36220, AT1G16260, AT5G02230	464	329	23426	1.99493	1	0.546026	0.537021
GOTERM_BP_DIRECT	GO:0010114~response to red light	6	1.18812	0.0344191	AT5G56550, AT4G31500, AT1G28660, AT3G23880, AT5G26280, AT1G15500	464	91	23426	3.32882	1	0.546026	0.537021
GOTERM_BP_DIRECT	GO:0006880~intracellular sequestering of iron ion	3	0.594059	0.0345311	AT5G01600, AT3G11050, AT2G40300	464	15	23426	10.0974	1	0.546026	0.537021
GOTERM_BP_DIRECT	GO:0006949~syncytium formation	3	0.594059	0.0345311	AT3G55500, AT2G03090, AT4G28250	464	15	23426	10.0974	1	0.546026	0.537021
GOTERM_BP_DIRECT	GO:0006826~iron ion transport	3	0.594059	0.0345311	AT5G01600, AT3G11050, AT2G40300	464	15	23426	10.0974	1	0.546026	0.537021
GOTERM_BP_DIRECT	GO:0009873~ethylene-activated signaling pathway	9	1.78218	0.0353298	AT5G60120, AT3G54990, AT4G32800, AT1G72430, AT1G64380, AT1G36060, AT1G33760, AT3G24500, AT5G53290	464	190	23426	2.39149	1	0.546026	0.537021
GOTERM_BP_DIRECT	GO:0007165~signal transduction	26	5.14851	0.0354402	AT3G04210, AT1G34760, AT3G01345, AT5G45080, AT1G16110, AT2G30550, AT3G44400, AT2G25735, AT2G02710, AT1G47370, AT5G36220, AT1G16260, AT4G19530, AT1G59590, AT4G00970, AT1G56540, AT4G28085, AT4G21510, AT5G54720, AT5G25280, AT5G46260, AT5G36930, AT4G11521, AT3G14720, AT2G44500, AT4G35110	464	858	23426	1.52991	1	0.546026	0.537021
GOTERM_BP_DIRECT	GO:0010015~root morphogenesis	14	2.77228	0.0359038	AT1G65985, AT1G67910, AT2G05160, AT3G56000, AT4G22080, AT1G04040, AT3G07010, AT5G61340, AT1G16530, AT4G02075, AT2G30930, AT5G07820, AT2G44500, AT1G58270	464	374	23426	1.88989	1	0.546026	0.537021
GOTERM_BP_DIRECT	GO:0009828~plant-type cell wall loosening	4	0.792079	0.0362943	AT3G55500, AT2G03090, AT4G28250, AT4G39010	464	37	23426	5.45806	1	0.546026	0.537021
GOTERM_BP_DIRECT	GO:0044283~small molecule biosynthetic process	8	1.58416	0.0368384	AT2G05160, AT3G48700, AT3G12120, AT1G62780, AT5G25130, AT5G62140, AT1G80850, AT1G33760	464	157	23426	2.57259	1	0.546026	0.537021
GOTERM_BP_DIRECT	GO:0052544~defense response by callose deposition in cell wall	3	0.594059	0.0389574	AT5G57220, AT2G22330, AT4G31500	464	16	23426	9.46633	1	0.54796	0.538923
GOTERM_BP_DIRECT	GO:0016119~carotene metabolic process	2	0.39604	0.0391389	AT4G25700, AT5G52570	464	2	23426	50.4871	1	0.54796	0.538923
GOTERM_BP_DIRECT	GO:0071310~cellular response to organic substance	9	1.78218	0.0394334	AT1G55450, AT4G11521, AT4G00970, AT3G01345, AT4G21510, AT5G54720, AT2G30550, AT4G35750, AT4G35110	464	194	23426	2.34218	1	0.54796	0.538923
GOTERM_BP_DIRECT	GO:0014070~response to organic cyclic compound	13	2.57426	0.041666	AT5G25920, AT3G26230, AT3G07010, AT5G25240, AT1G31550, AT5G26280, AT2G16380, AT3G19010, AT5G36220, AT2G30930, AT5G02230, AT4G13395, AT4G35110	464	344	23426	1.90794	1	0.555854	0.546687
GOTERM_BP_DIRECT	GO:0008610~lipid biosynthetic process	11	2.17822	0.0416682	AT3G23480, AT1G62780, AT3G07010, AT1G07420, AT5G57800, AT5G62140, AT5G61340, AT1G80850, AT2G42760, AT1G58270, AT5G44390	464	269	23426	2.06453	1	0.555854	0.546687
GOTERM_BP_DIRECT	GO:0019761~glucosinolate biosynthetic process	6	1.18812	0.0434164	AT2G22330, AT4G09500, AT4G01080, AT2G42760, AT5G26280, AT5G16190	464	97	23426	3.12291	1	0.567819	0.558454
GOTERM_BP_DIRECT	GO:0044248~cellular catabolic process	15	2.9703	0.0482551	AT1G64950, AT1G61740, AT4G01600, AT4G06744, AT4G28085, AT4G21510, AT4G09750, AT1G15500, AT2G02710, AT1G21680, AT1G54740, AT1G50260, AT1G02813, AT5G02230, AT3G48690	464	430	23426	1.76118	1	0.609196	0.599149
GOTERM_BP_DIRECT	GO:0009699~phenylpropanoid biosynthetic process	3	0.594059	0.0484069	AT2G30490, AT2G40890, AT3G24503	464	18	23426	8.41451	1	0.609196	0.599149
GOTERM_BP_DIRECT	GO:1901135~carbohydrate derivative metabolic process	6	1.18812	0.0518967	AT5G24600, AT1G15210, AT5G36220, AT4G09500, AT2G44500, AT1G58270	464	102	23426	2.96983	1	0.641021	0.630449
GOTERM_BP_DIRECT	GO:0010120~camalexin biosynthetic process	3	0.594059	0.0534109	AT2G22330, AT4G21390, AT4G30530	464	19	23426	7.97164	1	0.647728	0.637046
GOTERM_BP_DIRECT	GO:0019379~sulfate assimilation, phosphoadenylyl sulfate reduction by phosphoadenylyl-sulfate reductase (thioredoxin)	2	0.39604	0.0581314	AT4G04610, AT1G62180	464	3	23426	33.658	1	0.692386	0.680967
GOTERM_BP_DIRECT	GO:0010043~response to zinc ion	4	0.792079	0.062369	AT5G01600, AT3G07720, AT5G56550, AT5G13740	464	46	23426	4.39018	1	0.722756	0.710836
GOTERM_BP_DIRECT	GO:0009696~salicylic acid metabolic process	3	0.594059	0.0639319	AT5G58310, AT3G50440, AT2G23560	464	21	23426	7.21244	1	0.722756	0.710836
GOTERM_BP_DIRECT	GO:0009682~induced systemic resistance	3	0.594059	0.0639319	AT5G57220, AT2G22330, AT4G31500	464	21	23426	7.21244	1	0.722756	0.710836
GOTERM_BP_DIRECT	GO:0012501~programmed cell death	4	0.792079	0.0690779	AT3G19010, AT1G16260, AT4G11900, AT1G33760	464	48	23426	4.20726	1	0.767916	0.755252
GOTERM_BP_DIRECT	GO:0009415~response to water	6	1.18812	0.0737165	AT2G25735, AT3G19010, AT5G25130, AT1G02816, AT1G36060, AT1G16110	464	113	23426	2.68073	1	0.787565	0.774576
GOTERM_BP_DIRECT	GO:0006082~organic acid metabolic process	6	1.18812	0.075914	AT1G50260, AT3G12120, AT1G02813, AT4G06744, AT5G02230, AT3G48690	464	114	23426	2.65721	1	0.787565	0.774576
GOTERM_BP_DIRECT	GO:1990961~drug transmembrane export	4	0.792079	0.0760983	AT1G64820, AT1G33110, AT1G73700, AT5G38030	464	50	23426	4.03897	1	0.787565	0.774576
GOTERM_BP_DIRECT	GO:0019419~sulfate reduction	2	0.39604	0.0767492	AT4G04610, AT1G62180	464	4	23426	25.2435	1	0.787565	0.774576
GOTERM_BP_DIRECT	GO:0006741~NADP biosynthetic process	2	0.39604	0.0767492	AT1G04280, AT1G78590	464	4	23426	25.2435	1	0.787565	0.774576
GOTERM_BP_DIRECT	GO:0009718~anthocyanin-containing compound biosynthetic process	3	0.594059	0.0808685	AT1G78600, AT2G30760, AT4G17880	464	24	23426	6.31088	1	0.817262	0.803784
GOTERM_BP_DIRECT	GO:0090558~plant epidermis development	11	2.17822	0.0843264	AT5G46640, AT3G56000, AT4G22080, AT2G30930, AT4G09500, AT5G61340, AT2G44500, AT1G32760, AT3G46490, AT1G58270, AT1G23730	464	307	23426	1.80898	1	0.834022	0.820268
GOTERM_BP_DIRECT	GO:0002229~defense response to oomycetes	5	0.990099	0.0850278	AT2G22330, AT3G08870, AT5G24660, AT3G45430, AT1G51800	464	84	23426	3.00518	1	0.834022	0.820268
GOTERM_BP_DIRECT	GO:0009694~jasmonic acid metabolic process	3	0.594059	0.0867898	AT5G58310, AT3G50440, AT2G23560	464	25	23426	6.05845	1	0.838968	0.825132
GOTERM_BP_DIRECT	GO:0009723~response to ethylene	8	1.58416	0.088354	AT1G23020, AT1G33110, AT4G32940, AT2G05520, AT2G47460, AT4G27440, AT4G13260, AT4G13395	464	193	23426	2.09273	1	0.841888	0.828004
GOTERM_BP_DIRECT	GO:0009624~response to nematode	5	0.990099	0.0908371	AT1G72140, AT5G13740, AT1G64780, AT1G59740, AT5G38030	464	86	23426	2.93529	1	0.853357	0.839284
GOTERM_BP_DIRECT	GO:0009651~response to salt stress	19	3.76238	0.0932534	AT1G64950, AT3G01470, AT3G56880, AT3G55430, AT5G24660, AT1G56540, AT4G04330, AT2G38750, AT3G59150, AT2G25735, AT1G75940, AT2G02710, AT3G19010, AT2G47460, AT2G44500, AT4G35750, AT1G07985, AT2G42760, AT4G13395	464	647	23426	1.48262	1	0.863889	0.849642

## Sheet: Table S6
	Table S6 Differential expression of iron homeostasis genes
				WT-LD/WT-CLL		16-1-LD/16-1-CLL		16-1-CLL/WT-CLL		16-1-LD/WT-LD
				log2FoldChange	padj	log2FoldChange	padj	log2FoldChange	padj		padj
	FER1	ferretin 1	AT5G01600	0.274998	0.655415	1.44735	0.000882846	0.0986928	0.91075	1.27104	0.00273814
	AT1G74770	zinc ion binding protein	AT1G74770	0.866877	0.169194	-2.05244	0.000323361	0.216379	0.826004	-2.70294	4.50066e-07
	BHLH101	basic helix-loop-helix (bHLH) DNA-binding superfamily protein	AT5G04150	0.827731	0.384725	-2.09355	0.00763104	0.702383	0.544772	-2.2189	0.00287541
	NEET	2 iron	AT5G51720	-0.211175	0.74227	2.44091	1.39517e-09	-0.487411	0.44332	2.16467	6.41478e-08
	bHLH39	basic helix-loop-helix (bHLH) DNA-binding superfamily protein	AT3G56980	1.07831	0.191	-3.67973	3.63706e-08	0.0232298	0.989148	-4.73482	1.56653e-13
	PYE	basic helix-loop-helix (bHLH) DNA-binding superfamily protein	AT3G47640	0.173022	0.783033	-2.08346	1.31248e-07	0.14055	0.854842	-2.11593	4.50458e-08
	bHLH38	basic helix-loop-helix (bHLH) DNA-binding superfamily protein	AT3G56970	0.870824	0.393562	-2.32325	0.00511386	0.213657	0.895183	-2.98042	0.000107842
	FER4	ferritin 4	AT2G40300	-0.884808	0.0361078	1.50347	8.46844e-05	-0.355019	0.554132	2.03326	1.86037e-08
	BHLH100	basic helix-loop-helix protein 100	AT2G41240	0.280786	0.821823	-3.0093	0.000125269	0.530635	0.682708	-2.75945	0.000301982
